# Supplementary material for: Application of Synthetic Peptide CEP1 Increases Nutrient Uptake Rates Along Plant Roots
Source: Front Plant Sci. 2022 Jan 3;12:793145. doi: 10.3389/fpls.2021.793145 (PMC8763272; doi:10.3389/fpls.2021.793145)
Supplement: Supplementary Table 1 — Transcript per million (TPM) counts, DESeq2 results and differentially expressed genes under MtCEP1D1, MtCEP1D2, and AtCEP1 application. [file Table_1.xlsx]

## Sheet: CEP1_TPMvalue
Transcripts per million (TPM) value of all genes (33,388) in Medicago truncatula under AtCEP1, MtCEP1D1 and MtCEP1D2 peptide treatment.
Gene ID	Chromosome	Strand	Start	End	AtCEP1_3_1	AtCEP1_3_2	AtCEP1_3_3	CEP1_C_3_1	CEP1_C_3_2	CEP1_C_3_3	CEP1D1_3_1	CEP1D1_3_2	CEP1D1_3_3	CEP1D2_3_1	CEP1D2_3_2	CEP1D2_3_3	Gene description	PFAM domains	PANTHER families	KOG	EC Pathways	KO	GO	AT hit	AT description
Medtr1g004990	chr1	+	35910	40554	0.772362	0.729539	0.863122	1.06492	0.480388	0.584647	1.29422	1.13656	0.801131	1.02239	0.809407	1.21152	casein kinase	PF00069(Protein kinase domain)	PTHR11909:SF18(AT15039P-RELATED), PTHR11909(CASEIN KINASE-RELATED)	KOG1163(Casein kinase (serine/threonine/tyrosine protein kinase))			GO:0004672(molecular_function: protein kinase activity), GO:0005524(molecular_function: ATP binding), GO:0006468(biological_process: protein phosphorylation)	AT4G28880.1	casein kinase I-like 3
Medtr1g006490	chr1	+	44430	46280	31.683	23.9066	33.1671	45.1058	40.637	39.9518	25.0997	34.8938	32.8391	25.2293	24.439	27.78	major intrinsic protein (MIP) family transporter	PF00230(Major intrinsic protein)	PTHR19139(AQUAPORIN TRANSPORTER), PTHR19139:SF51()	KOG0223(Aquaporin (major intrinsic protein family))		K09873(Membrane transport: Transporters [BR:ko02000]: TIP; aquaporin TIP)	GO:0005215(molecular_function: transporter activity), GO:0006810(biological_process: transport), GO:0016020(cellular_component: membrane)	AT2G25810.1	tonoplast intrinsic protein 4;1
Medtr1g006590	chr1	+	46548	50437	0.317489	0.257865	0.592314	0.155624	0	0.299555	0.2113	0	0.376922	0.315518	0.536725	0.248994	tonoplast intrinsic protein	PF00230(Major intrinsic protein)	PTHR19139(AQUAPORIN TRANSPORTER), PTHR19139:SF51()	KOG0223(Aquaporin (major intrinsic protein family))			GO:0005215(molecular_function: transporter activity), GO:0006810(biological_process: transport), GO:0016020(cellular_component: membrane)	AT2G25810.1	tonoplast intrinsic protein 4;1
Medtr1g006600	chr1	+	51361	54977	0.821156	1.30353	0.780318	1.69727	0.732602	1.08735	1.32559	1.28166	1.25666	1.47928	1.13096	0.886155	exostosin family protein	PF03016(Exostosin family)	PTHR11062(EXOSTOSIN HEPARAN SULFATE GLYCOSYLTRANSFERASE -RELATED), PTHR11062:SF37()	KOG1021(Acetylglucosaminyltransferase EXT1/exostosin 1)				AT5G25820.1	Exostosin family protein
Medtr1g006605	chr1	+	56917	59471	0.083856	0.139064	0	0.137924	0	0	0.175148	0.07206	0.040041	0.204798	0.084007	0.301301	hypothetical protein							AT5G11600.1
Medtr1g006660	chr1	+	70778	71741	3.97058	3.75715	4.2257	3.37016	3.58521	3.41597	2.06628	2.8967	2.2461	3.50427	3.19105	3.02769	AP2 domain class transcription factor	PF00847(AP2 domain)					GO:0003700(molecular_function: sequence-specific DNA binding transcription factor activity), GO:0006355(biological_process: regulation of transcription, DNA-templated)	AT5G11590.1	Integrase-type DNA-binding superfamily protein
MT4Noble_000015	chr1	-	94904	97120	0	0	0	0	0	0	0.027096	0	0	0	0	0	IMP dehydrogenase/GMP reductase, putative
Medtr1g006690	chr1	-	98846	110219	4.1459	4.54952	4.37809	5.52324	5.38178	4.31007	4.4375	5.20371	4.93844	4.61658	3.74229	3.9327	Nup85 nucleoporin protein	PF07575(Nup85 Nucleoporin)	PTHR13373(FROUNT PROTEIN-RELATED), PTHR13373:SF15()					AT4G32910.1
Medtr1g006695	chr1	-	111983	114562	5.53057	5.07978	4.98349	7.4381	5.42188	4.54017	8.62406	6.22517	7.15567	5.48449	6.49787	6.5908	E3 ubiquitin-protein ligase HERC2-like protein	PF00415(Regulator of chromosome condensation (RCC1) repeat)	PTHR22870:SF10(), PTHR22870(REGULATOR OF CHROMOSOME CONDENSATION)	KOG1427(Uncharacterized conserved protein, contains RCC1 domain)				AT5G11580.1	Regulator of chromosome condensation (RCC1) family protein
Medtr1g006640	chr1	+	122482	122736	0	0	0	0	0	0	0	0	0	0	0.200951	0	hypothetical protein
Medtr1g006630	chr1	+	125399	125647	0.087163	0	0	0	0	0	0	0.073335	0	0	0	0.202725	hypothetical protein
Medtr1g006975	chr1	+	129008	136403	0.067384	0.149439	0.20393	0.10099	0.130963	0.124314	0.293174	0.264256	0.153085	0.265741	0.153328	0.227311	disease resistance protein (CC-NBS-LRR class) family protein	PF01849(NAC domain), PF00931(NB-ARC domain)	PTHR21713(NASCENT POLYPEPTIDE ASSOCIATED COMPLEX ALPHA SUBUNIT-RELATED)	KOG4658(Apoptotic ATPase)			GO:0043531(molecular_function: ADP binding)	AT4G27220.1	NB-ARC domain-containing disease resistance protein
Medtr1g006990	chr1	-	138882	141524	0.043662	0.096991	0.175601	0.083101	0.115058	0.202805	0.173919	0.092157	0.176033	0.074745	0.031192	0.122742	subtilisin-like serine endopeptidase family protein	PF00082(Subtilase family), PF05922(Peptidase inhibitor I9)	PTHR10795(PROPROTEIN CONVERTASE SUBTILISIN/KEXIN), PTHR10795:SF17()				GO:0004252(molecular_function: serine-type endopeptidase activity), GO:0006508(biological_process: proteolysis), GO:0042802(molecular_function: identical protein binding), GO:0043086(biological_process: negative regulation of catalytic activity)	AT5G59100.1	Subtilisin-like serine endopeptidase family protein
Medtr1g007020	chr1	-	159169	160593	0.156141	0.08323	0.193849	0.148809	0.295613	0.197515	0.150927	0.256788	0.079819	0.228901	0.071406	0.277753	DUF4283 domain protein								pvalue
Medtr1g007060	chr1	+	171864	178799	5.7579	4.21438	6.51106	5.90484	5.04058	6.71888	4.95852	5.59367	6.21748	5.94362	5.82155	3.95125	exosome complex exonuclease RRP46	PF01138(3' exoribonuclease family, domain 1)	PTHR11097:SF9(EXOSOME COMPLEX COMPONENT RRP43), PTHR11097(EXOSOME COMPLEX EXONUCLEASE RIBOSOMAL RNA PROCESSING PROTEIN)	KOG1613(Exosomal 3'-5' exoribonuclease complex, subunit Rrp43)		K12586(Folding, sorting and degradation: RNA degradation [PATH:ko03018]: RRP43, EXOSC8, OIP2; exosome complex component RRP43)		AT1G60080.1	3\'-5\'-exoribonuclease family protein
Medtr1g007070	chr1	-	175347	177016	0	0	0.081461	0	0	0.049398	0	0	0	0	0	0	hypothetical protein
Medtr1g007120	chr1	+	184125	190492	4.10557	3.99426	4.94232	4.54333	4.70437	4.6095	3.50105	5.03051	4.96548	5.64236	3.09621	4.45692	thioredoxin-related transmembrane protein, putative		PTHR15853(THIOREDOXIN-RELATED)	KOG0914(Thioredoxin-like protein)				AT5G11640.1	Thioredoxin superfamily protein
Medtr1g007150	chr1	+	198077	203795	21.7672	20.5546	21.5081	22.7824	22.0546	23.4578	23.4175	22.4704	22.3441	22.3443	24.1353	23.5446	casein kinase I-like protein	PF00069(Protein kinase domain)	PTHR11909(CASEIN KINASE-RELATED), PTHR11909:SF20(CASEIN KINASE I ISOFORM ALPHA)	KOG1164(Casein kinase (serine/threonine/tyrosine protein kinase))			GO:0004672(molecular_function: protein kinase activity), GO:0005524(molecular_function: ATP binding), GO:0006468(biological_process: protein phosphorylation)	AT2G25760.1	Protein kinase family protein
Medtr1g007153	chr1	-	204129	205199	0	0.241699	0	0	0.483745	0.411211	0	0	0	0.17369	0.631098	0	hypothetical protein
Medtr1g007157	chr1	+	204529	205657	0.960645	0.983853	0	0	0	0.1976	0	0.680958	0	0.605262	1.17305	0	hypothetical protein
Medtr1g007160	chr1	-	206900	213875	2.33149	2.7594	1.85465	2.35597	2.0863	2.44171	3.0813	3.67812	3.23	3.16215	2.59043	3.00106	ATP-dependent protease LA (lon) domain protein	PF02190(ATP-dependent protease La (LON) substrate-binding domain )	PTHR14255(ATP-DEPENDENT PROTEASE CEREBLON)	KOG1400(Predicted ATP-dependent protease PIL, contains LON domain)		K11793(Folding, sorting and degradation: Ubiquitin system [BR:ko04121]: CRBN; cereblon)	GO:0004176(molecular_function: ATP-dependent peptidase activity), GO:0006508(biological_process: proteolysis)	AT2G25740.1	ATP-dependent protease La (LON) domain protein
Medtr1g007165	chr1	+	207284	207629	0.123145	0.156429	0	0	0	0	0	0.079817	0	0	0	0	hypothetical protein
Medtr1g007170	chr1	+	215277	219688	1.78095	2.63098	2.56478	2.25607	2.37287	2.45349	1.98464	2.26388	2.26316	2.03095	2.15611	2.8606	phosphoribosylglycinamide formyltransferase	PF00551(Formyl transferase)	PTHR10520(TRIFUNCTIONAL PURINE BIOSYNTHETIC PROTEIN ADENOSINE-3-RELATED)	KOG3076(5'-phosphoribosylglycinamide formyltransferase)	2.1.2.2(Phosphoribosylglycinamide formyltransferase.)	K00601(Metabolism of cofactors and vitamins: One carbon pool by folate [PATH:ko00670]: E2.1.2.2; phosphoribosylglycinamide formyltransferase)	GO:0016742(molecular_function: hydroxymethyl-, formyl- and related transferase activity), GO:0009058(biological_process: biosynthetic process)	AT1G31220.1	Formyl transferase
Medtr1g007180	chr1	-	220850	224972	29.466	30.9858	28.1215	28.1607	27.145	27.4804	33.2942	30.9815	32.1907	30.3422	31.2539	27.482	transmembrane amino acid transporter family protein	PF01490(Transmembrane amino acid transporter protein)	PTHR22950(AMINO ACID TRANSPORTER)	KOG1305(Amino acid transporter protein)				AT1G58360.1	amino acid permease 1
Medtr1g007190	chr1	-	226814	227792	0.047282	0	0.317574	0	0	0	0	0.219805	0	0.197932	0	0.16097	transmembrane amino acid transporter family protein	PF01490(Transmembrane amino acid transporter protein)	PTHR22950(AMINO ACID TRANSPORTER)					AT1G58360.1	amino acid permease 1
Medtr1g007220	chr1	-	234933	235778	0	0	0	0	0	0	0	0	0.428883	0	0.050203	0.47618	DUF295 family protein	PF03478(Protein of unknown function (DUF295))						AT2G17036.1	F-box family protein with a domain of unknown function (DUF295)
Medtr1g007230	chr1	-	235826	236154	0.123611	0.203814	0.228263	0.188951	0.317892	0.166582	0.061379	0.084601	0.453661	0.125096	0.206267	0.198863	F-box protein, putative							AT2G17036.1	F-box family protein with a domain of unknown function (DUF295)
Medtr1g007260	chr1	+	250502	251671	0.051868	0	0	0	0.042066	0	0	0	0	0	0	0	F-box protein	PF03478(Protein of unknown function (DUF295))						AT2G17030.1	F-box family protein with a domain of unknown function (DUF295)
Medtr1g007270	chr1	+	255917	258926	0.020449	0	0	0	0	0	0	0	0	0	0	0	transmembrane amino acid transporter family protein	PF01490(Transmembrane amino acid transporter protein)	PTHR22950(AMINO ACID TRANSPORTER)	KOG1303(Amino acid transporters)				AT1G10010.1	amino acid permease 8
Medtr1g007320	chr1	+	273357	280352	4.13375	4.08532	4.18735	4.94602	4.18471	5.15161	5.34605	5.48518	5.90861	4.89852	4.2775	4.98515	haloacid dehalogenase-like hydrolase	PF02130(Uncharacterized protein family UPF0054), PF08282(haloacid dehalogenase-like hydrolase)	PTHR10000(PHOSPHOSERINE PHOSPHATASE)			K07042(Translation: Ribosome biogenesis [BR:ko03009]: ybeY, yqfG; probable rRNA maturation factor)	GO:0004222(molecular_function: metalloendopeptidase activity), GO:0006364(biological_process: rRNA processing)	AT2G25870.1	haloacid dehalogenase-like hydrolase family protein
Medtr1g007325	chr1	-	281812	284325	0.536468	0.963931	1.46386	0.91567	0.819497	1.23612	1.18016	1.84155	1.48608	1.34455	0.738417	1.54595	tyrosine-tRNA ligase-like protein	PF00579(tRNA synthetases class I (W and Y))	PTHR11946(ISOLEUCYL, LEUCYL, TYROSYL, VALYL AND METHIONYL-TRNA SYNTHETASES), PTHR11946:SF34()				GO:0000166(molecular_function: nucleotide binding), GO:0004812(molecular_function: aminoacyl-tRNA ligase activity), GO:0005524(molecular_function: ATP binding), GO:0006418(biological_process: tRNA aminoacylation for protein translation)	AT2G33840.1	Tyrosyl-tRNA synthetase, class Ib, bacterial/mitochondrial
Medtr1g007340	chr1	-	284592	290174	0.547804	0.508946	1.00445	1.00689	0.762965	0.947195	1.36142	0.835518	0.724455	1.02236	0.661696	0.730971	tyrosine-tRNA ligase-like protein	PF00579(tRNA synthetases class I (W and Y))	PTHR11946(ISOLEUCYL, LEUCYL, TYROSYL, VALYL AND METHIONYL-TRNA SYNTHETASES), PTHR11946:SF34()	KOG2144(Tyrosyl-tRNA synthetase, cytoplasmic)			GO:0000166(molecular_function: nucleotide binding), GO:0004812(molecular_function: aminoacyl-tRNA ligase activity), GO:0005524(molecular_function: ATP binding), GO:0006418(biological_process: tRNA aminoacylation for protein translation)	AT1G28350.1	Nucleotidylyl transferase superfamily protein
Medtr1g007360	chr1	-	301574	305370	17.724	16.6867	15.558	14.7496	14.3918	16.4973	13.1925	15.3409	17.0855	17.7228	14.6816	12.2107	early nodulin 93	PF03386(Early nodulin 93 ENOD93 protein)						AT5G25940.1	early nodulin-related
Medtr1g007370	chr1	-	306478	310765	1.80386	2.50121	2.86377	2.9959	2.68729	2.97711	3.47336	3.4579	3.17567	3.83622	2.33478	3.12941	RNA polymerase sigma factor	PF04542(Sigma-70 region 2 )					GO:0003677(molecular_function: DNA binding), GO:0003700(molecular_function: sequence-specific DNA binding transcription factor activity), GO:0016987(molecular_function: sigma factor activity), GO:0006352(biological_process: DNA-templated transcription, initiation), GO:0006355(biological_process: regulation of transcription, DNA-templated)	AT3G53920.1	RNApolymerase sigma-subunit C
Medtr1g007380	chr1	-	311854	315988	110.761	116.212	117.146	71.8292	56.9641	67.5256	115.881	127.182	103.522	103.997	103.795	105.935	transmembrane amino acid transporter family protein	PF01490(Transmembrane amino acid transporter protein)	PTHR22950(AMINO ACID TRANSPORTER)	KOG1303(Amino acid transporters)				AT5G49630.1	amino acid permease 6
Medtr1g007385	chr1	-	324335	324631	3.72179	3.46866	4.19852	3.27469	2.22942	2.8318	4.53688	3.13642	3.78977	2.4052	4.22156	3.4203	hypothetical protein
Medtr1g007390	chr1	+	326268	334078	10.6956	10.6832	11.5528	8.98169	9.39561	9.03495	11.4725	11.2216	11.4833	10.2586	11.398	11.1642	auxin-independent growth promoter-like protein	PF10250(GDP-fucose protein O-fucosyltransferase)						AT3G03810.1	O-fucosyltransferase family protein
Medtr1g007420	chr1	+	346727	359190	0.870062	0.695706	0.890863	1.0839	0.66064	0.734826	0.858945	1.03547	1.41979	0.9031	0.853765	1.3235	serine esterase family protein, putative	PF05057(Putative serine esterase (DUF676)), PF12394(Protein of unknown function (DUF3657) )	PTHR12482(UNCHARACTERIZED)	KOG2205(Uncharacterized conserved protein)				AT1G58350.1	Putative serine esterase family protein
Medtr1g007450	chr1	+	367877	369839	0	0	0	0	0	0	0	0	0.044291	0	0	0	F-box protein interaction domain protein	PF07734(F-box associated)						AT3G06240.1	F-box family protein
Medtr1g007460	chr1	-	375738	381884	3.73431	4.88643	3.3092	4.93157	4.2383	4.24027	5.9077	5.89836	5.46204	4.74314	4.39481	4.89098	hypothetical protein							AT5G05240.1	Uncharacterised conserved protein (UCP030365)
Medtr1g007480	chr1	+	390537	394034	6.62908	9.98026	8.27292	10.5054	8.8084	10.5041	10.56	10.3337	10.1841	11.5243	8.16469	11.2954	ribosomal protein L28	PF00830(Ribosomal L28 family)	PTHR13528(39S RIBOSOMAL PROTEIN L28, MITOCHONDRIAL)	KOG3278(Mitochondrial/chloroplast ribosomal protein L28)			GO:0003735(molecular_function: structural constituent of ribosome), GO:0006412(biological_process: translation), GO:0005622(cellular_component: intracellular), GO:0005840(cellular_component: ribosome)	AT4G31460.1	Ribosomal L28 family
Medtr1g007490	chr1	+	395594	399425	3.62012	3.59737	3.29128	4.20083	2.96431	4.7169	4.45304	3.85825	4.78051	4.81342	3.4761	4.07674	hypothetical protein							AT5G48470.1
MT4Noble_000072	chr1	-	399887	400120	0.949323	1.70702	0.679572	0.825288	0.429423	0.884088	0.073353	1.84003	0.321614	1.14849	0.466578	0.766888	OPT family oligopeptide transporter | PF03169 OPT oligopeptide transporter protein
MT4Noble_000073	chr1	-	407565	407798	0.032778	0	0	0	0	0.008793	0	0	0	0	0	0	OPT family oligopeptide transporter | PF03169 OPT oligopeptide transporter protein
Medtr1g007520	chr1	-	419203	421087	0	0.028444	0	0	0	0	0	0	0	0.01929	0	0.021434	dehydration-responsive protein RD22	PF03181(BURP domain)						AT5G25610.1	BURP domain-containing protein
Medtr1g007540	chr1	-	425661	428859	0.091235	0.177282	0.115345	0.063574	0.04871	0.122923	0	0.045257	0.032264	0.059484	0	0.070016	OPT family oligopeptide transporter	PF03169(OPT oligopeptide transporter protein)					GO:0055085(biological_process: transmembrane transport)	AT5G53550.1	YELLOW STRIPE like 3
Medtr1g007580	chr1	-	437876	442182	0.016368	0	0	0	0	0	0.02122	0	0	0	0	0	OPT family oligopeptide transporter	PF03169(OPT oligopeptide transporter protein)					GO:0055085(biological_process: transmembrane transport)	AT5G53550.1	YELLOW STRIPE like 3
Medtr1g007590	chr1	-	444327	448550	14.9288	14.3883	16.0635	16.2174	13.5709	17.3089	15.4664	15.4935	15.7571	15.4006	16.1804	15.2045	Rab GTPase activator	PF00566(Rab-GTPase-TBC domain)	PTHR22957(TBC1 DOMAIN FAMILY MEMBER GTPASE-ACTIVATING PROTEIN), PTHR22957:SF31()	KOG2197(Ypt/Rab-specific GTPase-activating protein GYP7 and related proteins)			GO:0005097(), GO:0032313()	AT3G49350.1	Ypt/Rab-GAP domain of gyp1p superfamily protein
Medtr1g007600	chr1	-	449631	452191	0.137734	0.16699	0.245486	0.251046	0.356867	0.208157	0.14406	0.44131	0.234432	0.306276	0.113113	0.144862	pentatricopeptide (PPR) repeat protein	PF01535(PPR repeat)	PTHR24015(FAMILY NOT NAMED)					AT2G13600.1	Pentatricopeptide repeat (PPR) superfamily protein
Medtr1g007610	chr1	+	453448	455881	0.69136	0.769924	0.904192	0.879865	0.83607	0.92464	0.720713	0.983446	0.967311	0.685936	0.666199	0.842141	pentatricopeptide (PPR) repeat protein	PF01535(PPR repeat)	PTHR24015(FAMILY NOT NAMED)					AT3G24000.1	Tetratricopeptide repeat (TPR)-like superfamily protein
Medtr1g007630	chr1	-	461057	470041	2.13552	2.52513	2.75296	2.51453	2.22615	2.7739	2.48893	2.84208	2.60633	3.05967	2.1925	2.30472	TLC ATP/ADP transporter							AT5G05310.2	TLC ATP/ADP transporter
Medtr1g007640	chr1	+	472208	476611	3.20339	3.65481	3.46969	3.74326	5.28358	3.5235	2.84307	4.0044	3.57051	3.66533	2.59846	2.77278	appr-1-P processing enzyme family protein	PF01661(Macro domain)	PTHR11106(GANGLIOSIDE INDUCED DIFFERENTIATION ASSOCIATED PROTEIN 2-RELATED), PTHR11106:SF41()	KOG2633(Hismacro and SEC14 domain-containing proteins)				AT2G40600.1	appr-1-p processing enzyme family protein
Medtr1g007650	chr1	+	477307	479589	0	0	0	0	0	0	0.071006	0	0	0	0	0	hypothetical protein
Medtr1g007670	chr1	+	488273	491588	0.249619	0.358989	0.47577	0.682981	0.442389	0.721319	0.440142	0.471725	0.695456	0.75261	0.749547	0.592644	histone-lysine N-methyltransferase ATXR6-like protein	PF00628(PHD-finger), PF00856(SET domain)	PTHR10615:SF20(), PTHR10615(HISTONE ACETYLTRANSFERASE)				GO:0005515(molecular_function: protein binding)	AT5G24330.1	ARABIDOPSIS TRITHORAX-RELATED PROTEIN 6
Medtr1g007700	chr1	+	498003	503498	0.155833	0.43226	0.414843	0.444741	0.321008	0.360849	0.434055	0.25342	0.412345	0.306844	0.459457	0.595452	histone-lysine N-methyltransferase ATXR6, putative	PF00628(PHD-finger)	PTHR10615:SF20(), PTHR10615(HISTONE ACETYLTRANSFERASE)				GO:0005515(molecular_function: protein binding)	AT5G24330.1	ARABIDOPSIS TRITHORAX-RELATED PROTEIN 6
Medtr1g007740	chr1	+	529208	533085	9.43763	9.20502	10.1971	10.3621	9.67228	9.49856	12.1631	11.8404	11.9285	9.35178	10.7833	10.5201	transducin/WD40 repeat protein	PF00400(WD domain, G-beta repeat)	PTHR14221(WD REPEAT DOMAIN 44)	KOG0283(WD40 repeat-containing protein)			GO:0005515(molecular_function: protein binding)	AT5G24320.1	Transducin/WD40 repeat-like superfamily protein
Medtr1g007800	chr1	-	563999	568578	12.2377	12.6805	11.8833	12.9526	11.801	13.338	13.3427	14.5885	13.6415	15.2162	13.5119	13.3225	enoyl-(acyl carrier) reductase	PF00106(short chain dehydrogenase)	PTHR24322:SF58(), PTHR24322(FAMILY NOT NAMED)	KOG0725(Reductases with broad range of substrate specificities)			GO:0016491(molecular_function: oxidoreductase activity), GO:0008152(biological_process: metabolic process)	AT3G01980.1	NAD(P)-binding Rossmann-fold superfamily protein
Medtr1g007810	chr1	+	575699	577522	0.716709	0.786513	0.8955	0.914418	0.870829	1.0057	0.737995	1.13428	1.11413	1.25642	1.02225	0.666206	glycoside hydrolase family 17 protein	PF00332(Glycosyl hydrolases family 17)	PTHR16631(FAMILY NOT NAMED)				GO:0004553(molecular_function: hydrolase activity, hydrolyzing O-glycosyl compounds), GO:0005975(biological_process: carbohydrate metabolic process)	AT5G24318.1	O-Glycosyl hydrolases family 17 protein
Medtr1g007830	chr1	+	581887	584794	0	0	0	0.133413	0	0	0	0	0	0	0	0	calcium-binding EF-hand protein		PTHR10827(RETICULOCALBIN), PTHR10827:SF13()	KOG4223(Reticulocalbin, calumenin, DNA supercoiling factor, and related Ca2+-binding proteins of the CREC family (EF-Hand protein superfamily))				AT4G27790.1	Calcium-binding EF hand family protein
Medtr1g007840	chr1	+	589317	592263	20.1902	21.0882	16.1996	20.5927	18.8945	18.4903	20.0978	17.6563	19.8564	18.2102	21.3128	21.3491	transmembrane protein, putative							AT2G46550.2
Medtr1g007850	chr1	-	592949	593829	0	0	0	0.078195	0	0	0.089001	0	0	0	0	0	photosystem II reaction center protein H	PF00737(Photosystem II 10 kDa phosphoprotein)					GO:0042301(molecular_function: phosphate ion binding), GO:0015979(biological_process: photosynthesis), GO:0050821(biological_process: protein stabilization), GO:0009523(cellular_component: photosystem II), GO:0016020(cellular_component: membrane)	ATCG00710.1	photosystem II reaction center protein H
Medtr1g007860	chr1	+	595273	602175	6.82055	5.85081	6.86428	5.8481	6.55179	6.20093	7.1185	5.64515	6.4194	7.74658	8.21115	7.49713	alpha/beta fold hydrolase	PF00561(alpha/beta hydrolase fold)	PTHR10992(ALPHA/BETA HYDROLASE FOLD-CONTAINING PROTEIN), PTHR10992:SF11()	KOG4178(Soluble epoxide hydrolase)				AT5G53050.2	alpha/beta-Hydrolases superfamily protein
Medtr1g007870	chr1	+	604727	606101	14.0387	16.1448	16.937	14.4631	16.375	14.0977	14.0078	12.6457	14.7343	15.8576	11.7085	11.9792	transcription factor Pcc1	PF09341(Transcription factor Pcc1)						AT5G53045.1
Medtr1g007880	chr1	-	606935	609028	3.71307	4.83452	5.5266	5.41372	3.79182	5.17126	5.10231	7.0969	4.83777	4.19969	4.79333	4.7716	ABIL1-like protein							AT5G24310.1	ABL interactor-like protein 3
Medtr1g007905	chr1	-	616468	618841	27.582	27.4413	27.4784	20.7963	29.231	28.8827	32.7126	26.7453	32.0089	25.0787	32.7898	34.2027	hypothetical protein							AT5G53030.1
Medtr1g007920	chr1	-	623232	627735	25.6645	51.8529	37.6114	25.843	28.6981	32.7635	35.64	47.5169	34.1358	42.696	39.8259	40.3192	IQ calmodulin-binding motif protein	PF00612(IQ calmodulin-binding motif)	PTHR13140(MYOSIN), PTHR13140:SF84()				GO:0005515(molecular_function: protein binding)	AT3G49260.3	IQ-domain 21
Medtr1g007990	chr1	+	656620	665586	0	0	0	0	0	0.012779	0	0.014042	0	0	0	0	gamma-irradiation and mitomycin C induced protein							AT5G24280.1	gamma-irradiation and mitomycin c induced 1
Medtr1g008050	chr1	+	683455	698554	0	0.019325	0	0.047302	0	0.066794	0.081013	0.128521	0.079172	0.036731	0	0.010804	gamma-irradiation and mitomycin C induced protein, putative							AT5G24280.1	gamma-irradiation and mitomycin c induced 1
Medtr1g008060	chr1	+	708137	717726	0.517553	0.874758	0.754172	1.17127	0.692178	0.891479	1.0756	1.3102	1.35068	0.896139	0.85047	0.782563	transcription factor jumonji (JmjC) domain protein, putative	PF08879(WRC), PF02373(JmjC domain, hydroxylase)	PTHR12549:SF1(), PTHR12549(JMJC DOMAIN-CONTAINING HISTONE DEMETHYLATION PROTEIN)	KOG1356(Putative transcription factor 5qNCA, contains JmjC domain)			GO:0005515(molecular_function: protein binding)	AT4G00990.1	Transcription factor jumonji (jmjC) domain-containing protein
Medtr1g008120	chr1	+	732376	737785	12.8189	12.3982	13.2748	14.1187	13.6736	13.8765	13.3375	13.5327	12.2138	13.7217	14.5721	13.9765	ubiquitin ligase SINAT3	PF03145(Seven in absentia protein family)	PTHR10315(SEVEN IN ABSENTIA HOMOLOG)	KOG3002(Zn finger protein)	6.3.2.19(Ubiquitin--protein ligase.)	K04506(Cell growth and death: p53 signaling pathway [PATH:ko04115]: SIAH1; E3 ubiquitin-protein ligase SIAH1)	GO:0006511(biological_process: ubiquitin-dependent protein catabolic process), GO:0007275(biological_process: multicellular organismal development), GO:0005634(cellular_component: nucleus)	AT3G61790.1	Protein with RING/U-box and TRAF-like domains
Medtr1g008140	chr1	-	744520	748436	9.02589	12.4774	9.67103	18.8291	15.0991	17.4211	7.16358	8.87519	10.2252	10.4227	8.49425	10.4098	pectinesterase/pectinesterase inhibitor	PF01095(Pectinesterase), PF04043(Plant invertase/pectin methylesterase inhibitor)	PTHR22931:SF5(), PTHR22931(PHOSPHOENOLPYRUVATE DIKINASE-RELATED)				GO:0030599(molecular_function: pectinesterase activity), GO:0042545(biological_process: cell wall modification), GO:0005618(cellular_component: cell wall), GO:0004857(molecular_function: enzyme inhibitor activity)	AT5G53370.1	pectin methylesterase PCR fragment F
Medtr1g008160	chr1	+	763273	768724	8.05825	7.02542	9.1911	8.31212	7.06864	8.68253	9.00454	10.633	10.3462	9.25544	8.64175	9.23005	O-acyltransferase (WSD1-like) family protein	PF03007(Wax ester synthase-like Acyl-CoA acyltransferase domain), PF06974(Protein of unknown function (DUF1298))					GO:0004144(molecular_function: diacylglycerol O-acyltransferase activity), GO:0045017(biological_process: glycerolipid biosynthetic process)	AT5G53390.1	O-acyltransferase (WSD1-like) family protein
Medtr1g008170	chr1	-	769625	772406	0.03674	0.056675	0	0.060436	0.103217	0.147561	0	0.189862	0.052644	0	0	0	nuclear movement family protein	PF04969(CS domain)	PTHR12356(NUCLEAR MOVEMENT PROTEIN NUDC)	KOG2265(Nuclear distribution protein NUDC)				AT5G53400.1	HSP20-like chaperones superfamily protein
Medtr1g008200	chr1	+	783312	786579	13.1246	16.0585	13.7281	15.6046	13.5736	16.8416	17.816	15.4114	18.7871	17.8418	13.6506	15.9478	nuclear movement family protein	PF04969(CS domain)	PTHR12356(NUCLEAR MOVEMENT PROTEIN NUDC)	KOG2265(Nuclear distribution protein NUDC)				AT5G53400.1	HSP20-like chaperones superfamily protein
Medtr1g008220	chr1	+	804510	809146	17.2906	24.7652	18.7443	29.8456	23.659	34.3858	25.8718	26.9233	25.0262	29.7902	26.8581	27.7238	CCT motif protein							AT5G53420.1	CCT motif family protein
Medtr1g008230	chr1	+	813490	824184	3.65313	3.82017	3.30503	3.84286	3.09825	3.35987	4.73972	4.38664	3.999	3.65613	3.64418	3.81548	histone-lysine N-methyltransferase ATX3	PF00628(PHD-finger), PF00856(SET domain)	PTHR13793:SF5(HISTONE-LYSINE N-METHYLTRANSFERASE ATX4-RELATED), PTHR13793(PHD FINGER PROTEINS)	KOG1080(Histone H3 (Lys4) methyltransferase complex, subunit SET1 and related methyltransferases)			GO:0005515(molecular_function: protein binding)	AT5G53430.1	SET domain group 29
Medtr1g008280	chr1	-	836416	842304	19.9095	22.152	17.6921	25.1413	20.728	19.0093	21.8336	21.5681	21.4776	26.4715	23.8086	21.3958	signal peptide peptidase-like protein	PF04258(Signal peptide peptidase)	PTHR12174(SIGNAL PEPTIDE PEPTIDASE), PTHR12174:SF23(MINOR HISTOCOMPATIBILITY ANTIGEN H13)	KOG2443(Uncharacterized conserved protein)			GO:0004190(molecular_function: aspartic-type endopeptidase activity), GO:0016021(cellular_component: integral component of membrane)	AT2G03120.1	signal peptide peptidase
Medtr1g008300	chr1	+	846306	849646	1.73287	2.06922	2.27398	2.47767	1.96587	2.41202	2.05438	2.73454	2.78633	2.20235	2.13245	2.66821	rhomboid protease YdcA-like protein, putative	PF01694(Rhomboid family)	PTHR22936(RHOMBOID-RELATED)				GO:0004252(molecular_function: serine-type endopeptidase activity), GO:0016021(cellular_component: integral component of membrane)	AT5G25752.1	rhomboid-like protein 11
Medtr1g008310	chr1	-	850741	854624	0.530301	0.935061	0.923912	1.37501	0.708137	1.17707	1.28837	1.18228	1.27379	0.993301	0.838564	1.23495	PPR containing plant-like protein	PF01535(PPR repeat)	PTHR24015(FAMILY NOT NAMED)					AT5G25630.1	Tetratricopeptide repeat (TPR)-like superfamily protein
Medtr1g008350	chr1	+	861041	865731	4.9076	4.55632	5.24363	4.58262	4.7452	5.33772	5.57177	4.96148	5.04931	4.70584	5.33199	4.84682	peroxisomal membrane 22 kDa (Mpv17/PMP22) family protein	PF04117(Mpv17 / PMP22 family )	PTHR11266(PEROXISOMAL MEMBRANE PROTEIN 2, PXMP2 MPV17)	KOG1944(Peroxisomal membrane protein MPV17 and related proteins)			GO:0016021(cellular_component: integral component of membrane)	AT3G24570.1	Peroxisomal membrane 22 kDa (Mpv17/PMP22) family protein
Medtr1g008360	chr1	-	866590	869072	1.56	2.33958	2.35525	2.24171	1.79142	2.23924	2.44858	2.15673	2.05592	2.36044	1.67687	2.36909	PPR containing plant-like protein	PF01535(PPR repeat)	PTHR24015(FAMILY NOT NAMED)					AT4G39620.2	Tetratricopeptide repeat (TPR)-like superfamily protein
Medtr1g008370	chr1	+	869612	879303	6.12905	6.02219	6.69466	7.38546	6.03069	6.17192	6.90672	7.48817	7.23522	7.15487	5.90409	6.4676	diphthamide biosynthesis protein	PF01866(Putative diphthamide synthesis protein)	PTHR10762(DIPHTHAMIDE BIOSYNTHESIS PROTEIN), PTHR10762:SF2(DIPHTHAMIDE BIOSYNTHESIS PROTEIN 2)	KOG2648(Diphthamide biosynthesis protein)			GO:0017183(biological_process: peptidyl-diphthamide biosynthetic process from peptidyl-histidine), GO:0005737(cellular_component: cytoplasm)	AT3G59630.1	diphthamide synthesis DPH2 family protein
Medtr1g008380	chr1	-	883915	889499	0	0.1572	0.067528	0.092872	0.261182	0.192015	0	0.048884	0.085575	0.074142	0.047197	0.039033	indole-3-pyruvate monooxygenase	PF00743(Flavin-binding monooxygenase-like)	PTHR23023:SF5(), PTHR23023(DIMETHYLANILINE MONOOXYGENASE)	KOG1399(Flavin-containing monooxygenase)	1.14.13.-()	K11816(Amino acid metabolism: Tryptophan metabolism [PATH:ko00380]: YUCCA; indole-3-pyruvate monooxygenase)	GO:0004499(molecular_function: N,N-dimethylaniline monooxygenase activity), GO:0050660(molecular_function: flavin adenine dinucleotide binding), GO:0050661(molecular_function: NADP binding), GO:0055114(biological_process: oxidation-reduction process)	AT5G25620.1	Flavin-binding monooxygenase family protein
Medtr1g008500	chr1	+	934387	937180	6.05229	6.52789	3.00184	12.3163	3.6153	5.80196	4.62795	4.52746	3.20128	6.4768	5.1369	6.35967	dehydration-responsive protein RD22	PF03181(BURP domain)						AT5G25610.1	BURP domain-containing protein
Medtr1g008600	chr1	-	976147	991547	0.594075	0.617878	0.677603	0.77531	0.690229	0.773657	0.973589	1.09536	0.876356	0.813915	0.592766	0.884283	ATP-binding; ATP-dependent helicase; DNA helicase	PF00271(Helicase conserved C-terminal domain), PF00476(DNA polymerase family A), PF00270(DEAD/DEAH box helicase)	PTHR11752:SF3(), PTHR11752()	KOG0950(DNA polymerase theta/eta, DEAD-box superfamily)	2.7.7.7(DNA-directed DNA polymerase.)	K02349(Replication and repair: DNA repair and recombination proteins [BR:ko03400]: POLQ; DNA polymerase theta)	GO:0003676(molecular_function: nucleic acid binding), GO:0005524(molecular_function: ATP binding), GO:0008026(molecular_function: ATP-dependent helicase activity), GO:0004386(molecular_function: helicase activity), GO:0003677(molecular_function: DNA binding), GO:0003887(molecular_function: DNA-directed DNA polymerase activity), GO:0006260(biological_process: DNA replication)	AT4G32700.2	helicases;ATP-dependent helicases;nucleic acid binding;ATP binding;DNA-directed DNA polymerases;DNA binding
Medtr1g008610	chr1	+	993930	996385	3.7621	4.06321	3.09127	3.92406	3.7451	3.30773	3.00931	3.29916	3.85121	3.42814	2.58258	3.30901	bromo-adjacent-like (BAH) domain protein	PF01426(BAH domain)					GO:0003682(molecular_function: chromatin binding)	AT5G11470.1	bromo-adjacent homology (BAH) domain-containing protein
Medtr1g008620	chr1	-	997642	998514	6.1397	5.41529	4.30117	4.84352	4.22436	6.90592	8.02562	6.96917	4.95925	3.89998	4.96467	6.67338	transmembrane protein, putative							AT5G48920.1	tracheary element differentiation-related 7
Medtr1g008670	chr1	+	1017438	1021635	7.75356	6.1731	6.9493	7.52793	6.8128	7.42055	6.72173	7.9296	6.50456	5.58126	6.69251	7.73685	bromo-adjacent-like (BAH) domain protein	PF01426(BAH domain)					GO:0003682(molecular_function: chromatin binding)	AT5G11470.1	bromo-adjacent homology (BAH) domain-containing protein
Medtr1g008675	chr1	-	1021643	1022692	10.6716	15.088	8.31745	14.1041	10.2269	15.0337	13.7697	19.056	12.3099	13.4107	14.6972	14.2315	transmembrane protein, putative							AT1G43790.1	tracheary element differentiation-related 6
Medtr1g008700	chr1	+	1027028	1030563	8.45474	13.9053	12.0816	6.26704	8.86918	11.4024	10.0471	13.9548	12.0742	12.5869	10.7629	9.69604	2-on-2 hemoglobin	PF01152(Bacterial-like globin)					GO:0019825(molecular_function: oxygen binding)	AT4G32690.1	hemoglobin 3
Medtr1g008740	chr1	+	1057858	1061279	0.281627	0.400982	0	0.414187	0.236808	0.486603	0.388372	0.372727	0.526241	0.879558	0.160809	0.356983	NAC transcription factor-like protein	PF02365(No apical meristem (NAM) protein)					GO:0003677(molecular_function: DNA binding), GO:0006355(biological_process: regulation of transcription, DNA-templated)	AT2G24430.1	NAC domain containing protein 38
Medtr1g008900	chr1	+	1086535	1087384	0	0	0	0.038668	0	0	0	0	0	0.115767	0.135337	0	hypothetical protein							AT5G09840.1	Putative endonuclease or glycosyl hydrolase
Medtr1g008910	chr1	+	1088215	1088744	0	0	0	0	0	0	0.098321	0	0	0	0	0	OST-HTH associated domain protein							AT5G09840.1	Putative endonuclease or glycosyl hydrolase
Medtr1g008980	chr1	+	1119784	1129267	10.2891	13.6153	11.599	13.1576	10.2215	12.6888	13.6353	12.8717	12.7485	16.4517	13.6661	15.0455	ABC1 family protein	PF03109(ABC1 family), PF00144(Beta-lactamase), PF06176(Lipopolysaccharide core biosynthesis protein (WaaY))	PTHR10566:SF10(SUBFAMILY NOT NAMED), PTHR10566(CHAPERONE-ACTIVITY OF BC1 COMPLEX CABC1 -RELATED)	KOG1235(Predicted unusual protein kinase)		K08869(Enzyme families: Protein kinases [BR:ko01001]: ADCK, ABC1; aarF domain-containing kinase)	GO:0009244(biological_process: lipopolysaccharide core region biosynthetic process)	AT5G24810.1	ABC1 family protein
Medtr1g008990	chr1	-	1129608	1135125	6.85238	8.78278	10.1006	9.72206	9.14508	10.7629	6.70886	8.20627	7.6791	11.0587	8.12967	8.06674	BZIP transcription factor	PF00170(bZIP transcription factor)	PTHR22952:SF6(), PTHR22952(CAMP-RESPONSE ELEMENT BINDING PROTEIN-RELATED)				GO:0003700(molecular_function: sequence-specific DNA binding transcription factor activity), GO:0043565(molecular_function: sequence-specific DNA binding), GO:0006355(biological_process: regulation of transcription, DNA-templated)	AT5G24800.1	basic leucine zipper 9
Medtr1g009010	chr1	-	1141945	1145771	16.8312	18.1602	17.036	19.0292	18.916	18.0384	15.0012	16.1861	18.1867	17.281	16.3416	15.3434	26S proteasome non-ATPase regulatory subunit-like protein	PF01399(PCI domain)	PTHR10678(26S PROTEASOME NON-ATPASE REGULATORY SUBUNIT 11/COP9 SIGNALOSOME COMPLEX SUBUNIT 2)	KOG1463(26S proteasome regulatory complex, subunit RPN6/PSMD11)		K03036(Infectious diseases: Epstein-Barr virus infection [PATH:ko05169]: PSMD11, RPN6; 26S proteasome regulatory subunit N6)	GO:0005515(molecular_function: protein binding)	AT1G29150.1	non-ATPase subunit 9
Medtr1g009030	chr1	-	1149419	1151070	106.401	119.759	110.929	66.7635	70.1041	70.9668	103.579	126.651	105.767	104.143	120.914	112.377	plant/F12B17-70 protein	PF04654(Protein of unknown function, DUF599)						AT4G31330.1	Protein of unknown function, DUF599
Medtr1g009040	chr1	+	1154803	1155204	0.095923	0	0	0	0	0	0	0	0	0	0	0	PPR containing plant protein							AT1G26460.1	Tetratricopeptide repeat (TPR)-like superfamily protein
Medtr1g009150	chr1	-	1196660	1197427	0.931207	1.34338	1.15847	1.77422	1.479	1.50102	1.90998	0.987305	2.26093	2.78722	0.73725	1.05291	SAUR-like auxin-responsive family protein	PF02519(Auxin responsive protein)				K14488(Signal transduction: Plant hormone signal transduction [PATH:ko04075]: SAUR; SAUR family protein)		AT4G31320.1	SAUR-like auxin-responsive protein family
Medtr1g009155	chr1	+	1200939	1201529	0	0.15177	0	0	0	0	0	0.206833	0.720189	0.166681	0	0.195126	cation transporter ChaC							AT4G31290.1	ChaC-like family protein
Medtr1g009170	chr1	-	1201921	1203399	0.026057	0	0	0.07045	0	0	0	0.017831	0	0	0.033491	0	peptide/nitrate transporter	PF00854(POT family)	PTHR11654:SF57(), PTHR11654(OLIGOPEPTIDE TRANSPORTER-RELATED)				GO:0005215(molecular_function: transporter activity), GO:0006810(biological_process: transport), GO:0016020(cellular_component: membrane)	AT1G52190.1	Major facilitator superfamily protein
Medtr1g009180	chr1	+	1203658	1205237	1.47439	1.22338	2.10314	1.74385	1.95874	1.88396	1.32999	1.55122	1.7007	1.82633	1.54911	1.98671	nucleotide-diphospho-sugar transferase-like protein	PF09258(Glycosyl transferase family 64 domain)	PTHR11062(EXOSTOSIN HEPARAN SULFATE GLYCOSYLTRANSFERASE -RELATED), PTHR11062:SF3()				GO:0016758(molecular_function: transferase activity, transferring hexosyl groups), GO:0031227(cellular_component: intrinsic component of endoplasmic reticulum membrane)	AT1G80290.2	Nucleotide-diphospho-sugar transferases superfamily protein
Medtr1g009190	chr1	+	1208841	1219722	34.184	27.0355	30.2789	36.239	34.4678	31.9484	34.1431	24.7831	32.3982	30.1657	39.6619	35.441	arabinose kinase-like protein	PF00288(GHMP kinases N terminal domain), PF10509(Galactokinase galactose-binding signature)	PTHR10457(MEVALONATE KINASE/GALACTOKINASE), PTHR10457:SF6(GALACTOKINASE)	KOG0631(Galactokinase)	2.7.1.46(L-arabinokinase.)	K12446(Carbohydrate metabolism: Amino sugar and nucleotide sugar metabolism [PATH:ko00520]: E2.7.1.46; L-arabinokinase)	GO:0005524(molecular_function: ATP binding)	AT4G16130.1	arabinose kinase
Medtr1g009200	chr1	+	1220841	1224095	9.40391	9.77438	10.7027	12.6862	9.67575	10.2751	11.5214	11.1784	10.6971	13.71	9.4494	11.0119	peptide/nitrate transporter plant	PF00854(POT family)	PTHR11654:SF57(), PTHR11654(OLIGOPEPTIDE TRANSPORTER-RELATED)	KOG1237(H+/oligopeptide symporter)			GO:0005215(molecular_function: transporter activity), GO:0006810(biological_process: transport), GO:0016020(cellular_component: membrane)	AT1G52190.1	Major facilitator superfamily protein
Medtr1g009220	chr1	+	1232040	1235577	3.45178	3.35915	3.18565	4.03443	2.94234	3.7846	5.73432	5.51095	5.04069	5.5557	4.17368	4.52652	Myb/SANT-like DNA-binding domain protein							AT4G31270.1	sequence-specific DNA binding transcription factors
Medtr1g009230	chr1	-	1238758	1241261	0.861795	0.618327	0.703446	0.980089	0.769713	0.619135	1.18375	0.915103	0.589094	0.779352	0.511128	0.67064	extracellular ligand-gated ion channel protein	PF12056(Protein of unknown function (DUF3537))						AT2G21080.1
Medtr1g009260	chr1	+	1250760	1251509	0	0.767228	0.901273	1.55658	0.882495	2.57118	0.839796	1.34441	0.957657	0	1.08358	1.23007	hypothetical protein
Medtr1g009270	chr1	+	1253486	1256331	0.020769	0.037149	0.08519	0.107546	0.042176	0.228163	0.12204	0.07564	0.070624	0.185414	0.159899	0.061232	LRR receptor-like kinase	PF00560(Leucine Rich Repeat), PF08263(Leucine rich repeat N-terminal domain), PF00069(Protein kinase domain)	PTHR24420(), PTHR24420:SF738()	KOG1187(Serine/threonine protein kinase)			GO:0004672(molecular_function: protein kinase activity), GO:0005524(molecular_function: ATP binding), GO:0006468(biological_process: protein phosphorylation), GO:0005515(molecular_function: protein binding)	AT4G31250.1	Leucine-rich repeat protein kinase family protein
Medtr1g009310	chr1	+	1268905	1275264	0.047493	0	0	0	0.039747	0.032346	0	0	0	0	0	0	adenine nucleotide alpha hydrolase-like domain kinase	PF00582(Universal stress protein family), PF00069(Protein kinase domain)	PTHR24420(), PTHR24420:SF203()	KOG1187(Serine/threonine protein kinase)			GO:0004672(molecular_function: protein kinase activity), GO:0005524(molecular_function: ATP binding), GO:0006468(biological_process: protein phosphorylation), GO:0006950(biological_process: response to stress)	AT2G24370.1	Protein kinase protein with adenine nucleotide alpha hydrolases-like domain
Medtr1g009315	chr1	-	1275993	1296395	1.09435	1.3599	1.12796	1.36538	1.31899	1.59213	2.18173	1.60187	1.70257	1.51743	1.28858	1.55986	DNA topoisomerase I, bacterial protein	PF01131(DNA topoisomerase), PF01396(Topoisomerase DNA binding C4 zinc finger), PF01751(Toprim domain)	PTHR11390(PROKARYOTIC DNA TOPOISOMERASE)	KOG1956(DNA topoisomerase III alpha)			GO:0003677(molecular_function: DNA binding), GO:0003916(molecular_function: DNA topoisomerase activity), GO:0006265(biological_process: DNA topological change), GO:0005694(cellular_component: chromosome)	AT4G31210.1	DNA topoisomerase, type IA, core
Medtr1g009570	chr1	-	1299615	1314837	0.069215	0.052623	0.042849	0.0977	0	0.038584	0.04847	0.07782	0.093552	0.016844	0.03849	0	DNA topoisomerase I, bacterial protein	PF01751(Toprim domain), PF01396(Topoisomerase DNA binding C4 zinc finger), PF01131(DNA topoisomerase)	PTHR11390(PROKARYOTIC DNA TOPOISOMERASE)	KOG1956(DNA topoisomerase III alpha)			GO:0003677(molecular_function: DNA binding), GO:0003916(molecular_function: DNA topoisomerase activity), GO:0006265(biological_process: DNA topological change), GO:0005694(cellular_component: chromosome)	AT4G31210.1	DNA topoisomerase, type IA, core
Medtr1g009600	chr1	+	1326040	1328412	0.024626	0	0	0	0	0	0	0	0.032152	0	0	0	rhamnose biosynthetic-like enzyme	PF01370(NAD dependent epimerase/dehydratase family), PF04321(RmlD substrate binding domain)	PTHR10366(NAD DEPENDENT EPIMERASE/DEHYDRATASE), PTHR10366:SF2()	KOG0747(Putative NAD+-dependent epimerases)			GO:0003824(molecular_function: catalytic activity), GO:0050662(molecular_function: coenzyme binding), GO:0044237(biological_process: cellular metabolic process), GO:0008831(molecular_function: dTDP-4-dehydrorhamnose reductase activity), GO:0045226(biological_process: extracellular polysaccharide biosynthetic process)	AT1G78570.1	rhamnose biosynthesis 1
Medtr1g009610	chr1	-	1329522	1342298	1.41403	2.11723	1.78964	2.45629	1.46522	2.23591	3.96098	3.6396	2.99473	3.28307	2.27886	2.73134	viral A-type inclusion protein, putative							AT1G24460.2
Medtr1g009613	chr1	+	1360197	1362833	90.0752	93.0375	79.9069	75.8055	74.6367	77.4942	85.5876	82.2882	85.484	87.4092	87.6669	81.4277	WRKY family transcription factor	PF03106(WRKY DNA -binding domain), PF10533(Plant zinc cluster domain)					GO:0003700(molecular_function: sequence-specific DNA binding transcription factor activity), GO:0043565(molecular_function: sequence-specific DNA binding), GO:0006355(biological_process: regulation of transcription, DNA-templated)	AT4G31550.1	WRKY DNA-binding protein 11
Medtr1g009620	chr1	+	1396020	1399053	3.60018	4.29541	4.07175	3.44902	3.11291	3.57489	3.03266	3.40419	3.26093	3.62509	3.59677	3.62555	exocyst complex exo70-like protein	PF03081(Exo70 exocyst complex subunit)	PTHR12542(EXOCYST COMPLEX PROTEIN EXO70), PTHR12542:SF7(EXOCYST COMPLEX COMPONENT 7)	KOG2344(Exocyst component protein and related proteins)		K07195(Endocrine system: Insulin signaling pathway [PATH:ko04910]: EXOC7, EXO70; exocyst complex component 7)	GO:0006887(biological_process: exocytosis), GO:0000145(cellular_component: exocyst)	AT4G31540.1	exocyst subunit exo70 family protein G1
Medtr1g009640	chr1	+	1409585	1411442	29.5654	27.3695	28.8884	28.0779	28.3762	29.7744	36.3262	31.2045	32.0016	33.8514	34.0848	34.8821	hypothetical protein							AT5G24890.1
Medtr1g009650	chr1	+	1414912	1421469	3.4047	4.41281	4.00258	3.25276	3.25393	3.28028	4.85141	6.00615	4.8018	4.34877	3.7951	3.61668	pentatricopeptide (PPR) repeat protein	PF00571(CBS domain), PF01535(PPR repeat)	PTHR24015(FAMILY NOT NAMED)				GO:0030554(molecular_function: adenyl nucleotide binding)	AT5G10690.1	pentatricopeptide (PPR) repeat-containing protein / CBS domain-containing protein
Medtr1g009660	chr1	-	1422158	1425491	0.161054	0.087086	0.103564	0.258425	0.193424	0.192661	0.439125	0.347994	0.123745	0.218473	0.201356	0.280468	hypothetical protein							AT5G24880.1
Medtr1g009680	chr1	+	1431581	1436375	2.97687	2.62337	2.72365	3.30203	2.97529	2.76415	3.14531	2.52087	2.68291	3.45995	3.33378	3.43252	zinc finger, C3HC4 type (RING finger) protein, putative							AT5G24870.1	RING/U-box superfamily protein
Medtr1g009690	chr1	-	1438514	1441169	2.45171	2.90915	2.65531	2.71988	2.70127	2.60948	2.47566	3.01723	2.74743	2.48068	1.88543	2.25479	transcriptional regulator of RNA polII, SAGA, subunit							AT2G24530.1
Medtr1g009710	chr1	+	1448833	1451707	2.52069	2.93226	2.84508	2.91616	2.68299	3.03517	3.55824	3.08143	3.6624	3.46745	2.80386	3.22702	transcriptional regulator of RNA polII, SAGA, subunit							AT2G24530.1
MT4Noble_000223	chr1	+	1472844	1473017	0.490458	0.271902	0.683367	0	0.563095	0.241874	0.270408	0.588914	0.675353	0.5857	0.091533	1.03086
Medtr1g009730	chr1	-	1490466	1491428	0	0	0	0	0	0	0	0	0	0	0	0.178212	H(+)-ATPase, putative							AT2G24520.1	H(+)-ATPase 5
Medtr1g009750	chr1	+	1493125	1494825	1.02091	0.886025	0.571106	0.967005	1.63771	1.26481	1.03588	1.68373	0.836823	1.67986	0.977683	0.942181	class III peroxidase	PF00141(Peroxidase)					GO:0004601(molecular_function: peroxidase activity), GO:0020037(molecular_function: heme binding), GO:0006979(biological_process: response to oxidative stress), GO:0055114(biological_process: oxidation-reduction process)	AT4G30170.1	Peroxidase family protein
Medtr1g009760	chr1	-	1495173	1503400	0.135386	0.278808	0.079159	0.213734	0.100525	0.151159	0	0	0.090314	0.088751	0.025539	0.066065	plasma membrane H+-ATPase	PF00702(haloacid dehalogenase-like hydrolase), PF00690(Cation transporter/ATPase, N-terminus), PF00122(E1-E2 ATPase)	PTHR24093:SF61(), PTHR24093(FAMILY NOT NAMED)	KOG0205(Plasma membrane H+-transporting ATPase)			GO:0000166(molecular_function: nucleotide binding), GO:0046872(molecular_function: metal ion binding)	AT2G24520.1	H(+)-ATPase 5
Medtr1g009770	chr1	+	1509159	1512465	36.4374	40.7095	34.917	40.2531	37.106	45.2548	40.8553	40.9004	41.5495	47.406	39.9896	42.7019	C2H2-type zinc finger protein		PTHR13182(ZINC FINGER PROTEIN 622)	KOG2785(C2H2-type Zn-finger protein)				AT4G31420.1	Zinc finger protein 622
Medtr1g009780	chr1	+	1513775	1516852	3.54666	3.99457	3.99336	3.49468	2.6206	3.79557	4.55818	5.34291	4.7247	5.73478	4.14589	4.02373	hypothetical protein							AT1G71430.1
Medtr1g009790	chr1	-	1518968	1522878	11.3811	10.9639	10.5244	11.5474	10.0616	11.0281	12.6654	12.9454	13.7636	11.8659	13.1287	12.6279	DUF1644 family protein	PF07800(Protein of unknown function (DUF1644))						AT4G31410.1	Protein of unknown function (DUF1644)
Medtr1g009830	chr1	-	1538343	1541892	0.301164	0.096866	0.310881	0.544967	0.077386	0.277927	0.389822	0.429416	0.140558	0.184634	0	0.325951	hypothetical protein							AT1G50910.1
Medtr1g009840	chr1	+	1542198	1544398	0.247315	0.206027	0.299796	0.194107	0.247811	0.220625	0.255208	0	0.346034	0.20866	0.113986	0.15137	plastid developmental protein DAG		PTHR10795(PROPROTEIN CONVERTASE SUBTILISIN/KEXIN), PTHR10795:SF75()					AT3G15000.1	cobalt ion binding
Medtr1g009860	chr1	-	1556922	1566166	1.87095	1.73703	1.7573	2.42518	2.04752	2.53547	2.19306	2.24141	1.52201	1.81499	1.66216	1.65873	Serine/Threonine kinase, ABC1 family protein	PF03109(ABC1 family)	PTHR10566(CHAPERONE-ACTIVITY OF BC1 COMPLEX CABC1 -RELATED), PTHR10566:SF10(SUBFAMILY NOT NAMED)	KOG1235(Predicted unusual protein kinase)				AT4G31390.1	Protein kinase superfamily protein
Medtr1g009890	chr1	+	1581516	1585760	5.38046	4.80346	5.28709	6.02121	5.37317	5.28817	4.76004	6.07695	6.59512	5.35802	4.04873	4.75301	replication protein A 32 kDa subunit-like protein	PF01336(OB-fold nucleic acid binding domain), PF08784(Replication protein A C terminal)	PTHR13989(REPLICATION PROTEIN A-RELATED), PTHR13989:SF7()	KOG3108(Single-stranded DNA-binding replication protein A (RPA), medium (30 kD) subunit)		K10739(Replication and repair: DNA repair and recombination proteins [BR:ko03400]: RFA2, RPA2; replication factor A2)	GO:0003676(molecular_function: nucleic acid binding)	AT2G24490.1	replicon protein A2
Medtr1g009900	chr1	-	1590188	1591062	0	0.082382	0.05692	0.640751	0.570815	0.599198	0	0	0	0.05948	0.089691	0	flowering-promoting factor-like protein							AT5G10625.1
Medtr1g009960	chr1	-	1649119	1654584	17.3474	23.8689	19.8179	22.6781	18.9429	22.8669	24.7842	25.3036	26.5332	22.0586	19.7881	18.4235	core-2/I-branching enzyme	PF02485(Core-2/I-Branching enzyme)					GO:0008375(molecular_function: acetylglucosaminyltransferase activity), GO:0016020(cellular_component: membrane)	AT5G57270.1	Core-2/I-branching beta-1,6-N-acetylglucosaminyltransferase family protein
Medtr1g009980	chr1	+	1660245	1664679	13.9067	16.336	15.777	16.8425	16.5028	16.1963	13.8011	15.7632	15.9409	13.8579	14.2429	13.8992	plastid lipid-associated protein	PF04755(PAP_fibrillin)					GO:0005198(molecular_function: structural molecule activity), GO:0009507(cellular_component: chloroplast)	AT5G19940.1	Plastid-lipid associated protein PAP / fibrillin family protein
Medtr1g010000	chr1	+	1665925	1667788	0.835936	1.03859	0.286059	0.875038	0.926049	0.605348	1.05392	1.00101	1.78273	0.9317	0.686327	0.592088	SPOUT methyltransferase, putative	PF02590(Predicted SPOUT methyltransferase)				K00783(Translation: Ribosome biogenesis [BR:ko03009]: rlmH; 23S rRNA (pseudouridine1915-N3)-methyltransferase)	GO:0008168(molecular_function: methyltransferase activity), GO:0006364(biological_process: rRNA processing), GO:0005737(cellular_component: cytoplasm)	AT5G10620.1	methyltransferases
Medtr1g010010	chr1	+	1676321	1682368	2.47087	2.55852	2.54661	3.12415	1.97919	2.83451	2.99876	3.29534	2.88456	3.17642	2.17757	2.7286	transmembrane protein, putative	PF10058(Predicted integral membrane zinc-ribbon metal-binding protein)	PTHR22166(FAMILY NOT NAMED), PTHR22166:SF1()	KOG2846(Predicted membrane protein)				AT4G31080.1	Protein of unknown function (DUF2296)
Medtr1g010020	chr1	+	1683287	1688017	0.909825	1.30733	0.885683	0.87034	1.10085	1.13092	1.36498	1.80557	1.71611	1.19514	1.02998	1.24602	PPR containing plant-like protein	PF01535(PPR repeat)	PTHR24015(FAMILY NOT NAMED)					AT5G24830.1	Tetratricopeptide repeat (TPR)-like superfamily protein
Medtr1g010030	chr1	-	1690934	1700852	0.597888	0.643357	1.00645	0.877391	0.463908	0.569449	1.14748	1.16613	0.895878	1.32019	0.838244	1.03433	pre-mRNA-splicing factor ATP-dependent RNA helicase DHX16, putative							AT1G32490.1	RNA helicase family protein
MT4Noble_000253	chr1	+	1700835	1703922	0.27336	0.388189	0.161013	0.588288	0.613778	0.443414	0.60879	0.928989	0.241466	0.718022	0.287479	0.278155
Medtr1g010040	chr1	+	1703938	1713526	1.95375	1.93609	1.88278	2.44212	2.24809	2.30068	2.37282	2.72339	2.73441	2.48563	2.24994	2.3403	ubiquitin carboxyl-terminal hydrolase	PF00443(Ubiquitin carboxyl-terminal hydrolase)	PTHR24006:SF163(), PTHR24006(FAMILY NOT NAMED)	KOG1863(Ubiquitin carboxyl-terminal hydrolase)			GO:0004843(molecular_function: ubiquitin-specific protease activity), GO:0006511(biological_process: ubiquitin-dependent protein catabolic process)	AT3G49600.1	ubiquitin-specific protease 26
Medtr1g010050	chr1	-	1714470	1715277	24.0356	28.0802	22.308	14.2989	15.4627	16.2029	35.1672	29.0172	27.9211	29.1933	27.4125	33.0031	GGL domain protein
Medtr1g010070	chr1	+	1724639	1728515	3.30087	4.00832	4.33937	3.13077	3.62998	3.89709	3.69134	4.11981	3.94271	3.76057	4.27724	3.99505	16S rRNA (cytosine(1402)-N(4))-methyltransferase	PF01795(MraW methylase family)	PTHR11265(S-ADENOSYL-METHYLTRANSFERASE MRAW)	KOG2782(Putative SAM dependent methyltransferases)			GO:0008168(molecular_function: methyltransferase activity)	AT5G10910.1	mraW methylase family protein
Medtr1g010080	chr1	+	1729190	1733113	4.1365	4.13585	4.24106	5.01604	4.54214	5.01295	4.59385	4.69752	4.23422	4.04106	3.88171	3.67368	DUF1997 family protein	PF09366(Protein of unknown function (DUF1997))						AT4G31115.2	Protein of unknown function (DUF1997)
Medtr1g010090	chr1	-	1734036	1736812	9.81172	9.3294	12.4541	14.7514	8.70305	16.3794	33.1547	28.9915	20.159	24.127	23.5122	20.1363	hypothetical protein
Medtr1g010100	chr1	-	1738827	1739165	6.44453	5.53735	8.80118	10.4182	6.5877	11.0265	21.6229	20.9997	12.4022	14.7011	16.8569	12.7899	pre-mRNA-splicing factor cwc-21, putative	PF08312(cwf21 domain)						AT3G49601.1
Medtr1g010120	chr1	+	1751260	1754940	21.6111	23.0686	28.5661	21.5701	26.6029	23.2286	29.883	23.9799	27.586	23.7092	24.5451	26.3262	glucan endo-1,3-beta-glucosidase-like protein	PF00332(Glycosyl hydrolases family 17), PF07983(X8 domain)	PTHR16631(FAMILY NOT NAMED)				GO:0004553(molecular_function: hydrolase activity, hydrolyzing O-glycosyl compounds), GO:0005975(biological_process: carbohydrate metabolic process)	AT4G31140.1	O-Glycosyl hydrolases family 17 protein
Medtr1g010130	chr1	-	1758257	1761173	2.02502	2.05488	2.66021	2.59276	2.03744	2.84014	3.18098	2.93057	3.37515	2.58273	2.62069	2.99988	endonuclease V-like protein	PF04493(Endonuclease V)		KOG4417(Predicted endonuclease)			GO:0004519(molecular_function: endonuclease activity), GO:0006281(biological_process: DNA repair)	AT4G31150.1	endonuclease V family protein
Medtr1g010140	chr1	+	1768577	1771451	0.365325	0.755018	0.326384	0.327685	0.342409	0.699416	0.378829	0.697826	0.449699	0.569883	0.493076	0.612082	DUF581 family protein	PF04570(zinc-finger of the FCS-type, C2-C2)						AT5G11460.1	Protein of unknown function (DUF581)
MT4Noble_000265	chr1	-	1778247	1778746	4.46728	5.10079	7.65386	6.39091	4.90294	6.37183	9.00612	6.82765	6.61757	8.61539	5.70551	7.73176
Medtr1g010150	chr1	-	1778859	1781683	15.9566	17.6973	19.9283	24.3029	15.9566	22.0285	23.8557	21.4327	19.3934	26.3862	15.9667	24.5426	CHY and CTCHY and RING-type zinc finger protein	PF00097(Zinc finger, C3HC4 type (RING finger))	PTHR21319(RING FINGER AND CHY ZINC FINGER DOMAIN-CONTAINING PROTEIN 1)	KOG1940(Zn-finger protein)			GO:0046872(molecular_function: metal ion binding)	AT5G25560.4	CHY-type/CTCHY-type/RING-type Zinc finger protein
Medtr1g010170	chr1	-	1784076	1784423	19.2424	22.6272	26.077	27.2305	22.6536	24.1857	27.6016	27.548	23.1681	30.9856	20.9743	30.0612	hypothetical protein
Medtr1g010190	chr1	+	1793366	1794171	0	0	0	0	0.183138	0.311166	0	0	0	0	0	0	transmembrane protein, putative
Medtr1g010210	chr1	+	1806316	1808831	26.9033	29.8737	19.242	21.0278	18.3013	22.1834	24.9312	22.3316	24.932	20.7081	29.9773	26.5485	sulfate transporter-like protein	PF00916(Sulfate permease family)					GO:0015116(molecular_function: sulfate transmembrane transporter activity), GO:0008272(biological_process: sulfate transport), GO:0016021(cellular_component: integral component of membrane)	AT2G25680.1	molybdate transporter 1
Medtr1g010230	chr1	-	1832241	1833627	0.198713	0.384747	0.23237	0.127815	0.129617	0.225214	0.295406	0.145458	0.061838	0.138946	0.192047	0.17084	wall-associated receptor kinase galacturonan-binding protein							AT1G21250.1	cell wall-associated kinase
Medtr1g010240	chr1	+	1839809	1843670	0.309167	1.09293	0.485098	0.973841	0.621882	0.716474	1.19262	1.35045	0.697326	1.01156	0.678533	1.1569	wall associated kinase-like protein, putative	PF07645(Calcium-binding EGF domain), PF08488(Wall-associated kinase), PF00069(Protein kinase domain)	PTHR24420(), PTHR24420:SF444()	KOG1187(Serine/threonine protein kinase)			GO:0004672(molecular_function: protein kinase activity), GO:0005524(molecular_function: ATP binding), GO:0006468(biological_process: protein phosphorylation), GO:0005509(molecular_function: calcium ion binding), GO:0004674(molecular_function: protein serine/threonine kinase activity), GO:0016021(cellular_component: integral component of membrane)	AT1G21240.1	wall associated kinase 3
Medtr1g010250	chr1	+	1855016	1857884	2.69705	6.83113	3.83903	5.1133	2.6875	4.45481	5.64576	6.78961	4.50729	9.17031	5.68985	7.60513	wall-associated receptor kinase-like protein, putative	PF07714(Protein tyrosine kinase)	PTHR24420:SF444(), PTHR24420()	KOG1187(Serine/threonine protein kinase)			GO:0004672(molecular_function: protein kinase activity), GO:0006468(biological_process: protein phosphorylation)	AT1G21230.1	wall associated kinase 5
Medtr1g010260	chr1	+	1865298	1869279	0.055753	0.182892	0.097645	0.21115	0.083785	0.219459	0.136937	0.255396	0.189238	0.447417	0.205257	0.123966	wall-associated receptor kinase-like protein	PF07645(Calcium-binding EGF domain), PF07714(Protein tyrosine kinase), PF08488(Wall-associated kinase)	PTHR24420(), PTHR24420:SF444()	KOG1187(Serine/threonine protein kinase)			GO:0005509(molecular_function: calcium ion binding), GO:0004672(molecular_function: protein kinase activity), GO:0006468(biological_process: protein phosphorylation), GO:0004674(molecular_function: protein serine/threonine kinase activity), GO:0016021(cellular_component: integral component of membrane)	AT1G21270.1	wall-associated kinase 2
Medtr1g010270	chr1	+	1874465	1876458	0.08566	0.124708	0.060382	0.32899	0.561631	0.275387	0.048377	0.036592	0.058414	0.130108	0.07285	0	sulfate transporter-like protein							AT2G25680.1	molybdate transporter 1
Medtr1g010280	chr1	-	1878255	1882680	0	0.05866	0	0	0	0	0	0.066552	0	0	0	0	ArfGap/RecO-like zinc finger protein, putative		PTHR23180(CENTAURIN/ARF), PTHR23180:SF87()	KOG0702(Predicted GTPase-activating protein)				AT4G32630.1	ArfGap/RecO-like zinc finger domain-containing protein
Medtr1g010290	chr1	-	1888016	1894865	4.82339	4.76687	5.02017	5.41854	4.51411	5.37344	5.08997	5.4115	5.3087	4.81582	5.23966	4.98996	enhancer of polycomb-like transcription factor protein	PF10513(Enhancer of polycomb-like)						AT4G32620.1	Enhancer of polycomb-like transcription factor protein
Medtr1g010300	chr1	+	1902541	1916763	3.60987	3.85882	3.10097	4.49077	3.68348	3.50457	4.58395	4.09014	4.17221	3.77547	3.88595	3.93177	embryo defective 2410 protein	PF04357(Family of unknown function (DUF490))						AT2G25660.1	embryo defective 2410
Medtr1g011280	chr1	+	1918950	1921811	17.4453	17.8495	16.3514	14.407	16.61	17.9776	15.612	15.0559	16.3727	13.3088	16.9137	18.8141	CTC-interacting domain protein, putative							AT5G25540.1	CTC-interacting domain 6
Medtr1g011260	chr1	+	1953709	1955267	0	0	0	0	0.14914	0.477118	0	0	0	0	0	0	membrane protein Ycf1							ATCG01130.1	Ycf1 protein
Medtr1g011340	chr1	-	1969316	1970664	0	0.070026	0	0	0	0	0	0	0	0	0	0	transmembrane protein, putative							AT4G32600.1	RING/U-box superfamily protein
Medtr1g011380	chr1	-	1996826	2002136	7.14448	7.95705	7.64691	8.14644	6.92474	6.56396	5.81045	6.87055	6.55461	7.46022	7.42929	7.98172	zinc finger, C3HC4 type (RING finger) protein	PF00097(Zinc finger, C3HC4 type (RING finger))	PTHR14155:SF27(), PTHR14155(RING FINGER DOMAIN-CONTAINING)	KOG1493(Anaphase-promoting complex (APC), subunit 11)			GO:0046872(molecular_function: metal ion binding)	AT4G32600.1	RING/U-box superfamily protein
Medtr1g011400	chr1	+	2006190	2008130	0.108153	0.155902	0	0.048401	0.081365	0.062964	0.121406	0	0.131804	0.131085	0	0.22572	F-box/RNI/FBD-like domain protein	PF08387(FBD), PF07723(Leucine Rich Repeat)						AT1G13570.1	F-box/RNI-like superfamily protein
Medtr1g011460	chr1	+	2029392	2032542	5.62884	5.36991	7.34401	6.01068	5.8961	6.80888	6.70323	8.05985	7.18819	6.9487	6.15749	6.52963	protein phosphatase 2A regulatory B subunit family protein	PF01603(Protein phosphatase 2A regulatory B subunit (B56 family))	PTHR10257:SF3(BCDNA.LD34343), PTHR10257(SERINE/THREONINE PROTEIN PHOSPHATASE 2A PP2A REGULATORY SUBUNIT B)	KOG2085(Serine/threonine protein phosphatase 2A, regulatory subunit)		K11584(Infectious diseases: Human papillomavirus infection [PATH:ko05165]: PPP2R5; serine/threonine-protein phosphatase 2A regulatory subunit B')	GO:0008601(molecular_function: protein phosphatase type 2A regulator activity), GO:0007165(biological_process: signal transduction), GO:0000159(cellular_component: protein phosphatase type 2A complex)	AT5G25510.1	Protein phosphatase 2A regulatory B subunit family protein
Medtr1g011470	chr1	-	2033308	2038488	0.450569	0.421958	0.302733	0.736579	0.506837	0.773074	0.647098	1.29956	0.640712	1.07676	0.767424	0.726901	carboxy-terminal domain cyclin	PF02984(Cyclin, C-terminal domain), PF00134(Cyclin, N-terminal domain)	PTHR10177:SF49(), PTHR10177(CYCLINE)	KOG0654(G2/Mitotic-specific cyclin A)			GO:0005634(cellular_component: nucleus)	AT5G11300.1	mitotic-like cyclin 3B from Arabidopsis
Medtr1g011490	chr1	-	2047500	2049055	0.095124	0.123784	0.080086	0.097744	0.031647	0.115485	0.166481	0.174173	0.067649	0.057065	0.054802	0.111133	DUF223 domain protein	PF02721(Domain of unknown function DUF223)		KOG0851(Single-stranded DNA-binding replication protein A (RPA), large (70 kD) subunit and related ssDNA-binding proteins)				AT1G52950.1	Nucleic acid-binding, OB-fold-like protein
Medtr1g011510	chr1	-	2055774	2058499	4.91695	3.85785	3.03499	4.0962	5.31339	4.95492	4.48763	3.0985	4.40692	3.98627	3.13606	3.57429	2Fe-2S iron-sulfur cluster-binding domain protein	PF00111(2Fe-2S iron-sulfur cluster binding domain)	PTHR23426(FERREDOXIN/ADRENODOXIN), PTHR23426:SF2()				GO:0009055(molecular_function: electron carrier activity), GO:0051536(molecular_function: iron-sulfur cluster binding)	AT4G32590.1	2Fe-2S ferredoxin-like superfamily protein
Medtr1g011520	chr1	+	2060030	2064273	1.46747	1.55913	1.41799	1.96292	1.79129	1.54185	1.40085	1.72148	2.02138	1.49161	1.36272	1.15959	PPR containing plant-like protein	PF01535(PPR repeat)	PTHR24015(FAMILY NOT NAMED)					AT5G11310.1	Pentatricopeptide repeat (PPR) superfamily protein
Medtr1g011540	chr1	-	2066824	2068509	0	0	0	0	0	0	0	0	0	0	0	0.080692	leghemoglobin Lb120-1	PF00042(Globin)	PTHR22924:SF4(), PTHR22924(LEGHEMOGLOBIN-RELATED)				GO:0005506(molecular_function: iron ion binding), GO:0020037(molecular_function: heme binding)	AT3G10520.1	haemoglobin 2
Medtr1g011580	chr1	+	2083698	2086776	0.139453	0.181919	0.057017	0.505735	0.292959	0.39632	0.134379	0.411685	0.322221	0.394889	0.248488	0.193426	gibberellin 2-beta-dioxygenase	PF03171(2OG-Fe(II) oxygenase superfamily)	PTHR10209:SF55(), PTHR10209(OXIDOREDUCTASE, 2OG-FE II OXYGENASE FAMILY PROTEIN)	KOG0143(Iron/ascorbate family oxidoreductases)			GO:0016491(molecular_function: oxidoreductase activity), GO:0016706(molecular_function: oxidoreductase activity, acting on paired donors, with incorporation or reduction of molecular oxygen, 2-oxoglutarate as one donor, and incorporation of one atom each of oxygen into both donors), GO:0055114(biological_process: oxidation-reduction process)	AT1G15550.1	gibberellin 3-oxidase 1
Medtr1g011600	chr1	-	2095330	2096494	0.22528	0.04423	0.263375	0.118619	0	0	0.412426	0.073721	0.303725	0.185472	0.1001	0	2-oxoglutarate-dependent dioxygenase	PF03171(2OG-Fe(II) oxygenase superfamily)	PTHR10209(OXIDOREDUCTASE, 2OG-FE II OXYGENASE FAMILY PROTEIN), PTHR10209:SF55()	KOG0143(Iron/ascorbate family oxidoreductases)			GO:0016491(molecular_function: oxidoreductase activity), GO:0016706(molecular_function: oxidoreductase activity, acting on paired donors, with incorporation or reduction of molecular oxygen, 2-oxoglutarate as one donor, and incorporation of one atom each of oxygen into both donors), GO:0055114(biological_process: oxidation-reduction process)	AT1G52820.1	2-oxoglutarate (2OG) and Fe(II)-dependent oxygenase superfamily protein
Medtr1g011610	chr1	-	2100048	2110686	12.1445	12.2368	11.6385	13.4371	10.1333	12.5047	13.9394	12.2656	13.2238	12.9692	13.5851	12.7867	transcriptional corepressor leunig-like protein	PF08513(LisH), PF00400(WD domain, G-beta repeat)	PTHR22847(WD40 REPEAT PROTEIN)	KOG0266(WD40 repeat-containing protein)			GO:0005515(molecular_function: protein binding)	AT4G32551.1	LisH dimerisation motif;WD40/YVTN repeat-like-containing domain
Medtr1g011640	chr1	-	2146078	2154686	0.671595	0.725281	0.61949	0.93001	0.652494	0.647231	1.17896	1.71871	0.758752	0.765033	0.565597	1.00405	drug resistance transporter-like ABC domain protein	PF08370(Plant PDR ABC transporter associated), PF00005(ABC transporter), PF01061(ABC-2 type transporter)	PTHR19241(ATP-BINDING CASSETTE TRANSPORTER), PTHR19241:SF10()	KOG0065(Pleiotropic drug resistance proteins (PDR1-15), ABC superfamily)			GO:0005524(molecular_function: ATP binding), GO:0016887(molecular_function: ATPase activity), GO:0016020(cellular_component: membrane)	AT1G15520.1	pleiotropic drug resistance 12
Medtr1g011650	chr1	-	2157509	2167106	0.990655	1.34471	1.20717	2.24799	1.47124	1.49618	2.68284	2.20249	2.02513	2.17235	1.38467	2.00357	ABC-2 and plant PDR ABC-type transporter family protein	PF01061(ABC-2 type transporter), PF08370(Plant PDR ABC transporter associated), PF00005(ABC transporter)	PTHR19241:SF10(), PTHR19241(ATP-BINDING CASSETTE TRANSPORTER)	KOG0065(Pleiotropic drug resistance proteins (PDR1-15), ABC superfamily)			GO:0005524(molecular_function: ATP binding), GO:0016887(molecular_function: ATPase activity), GO:0016020(cellular_component: membrane)	AT1G15520.1	pleiotropic drug resistance 12
Medtr1g011660	chr1	-	2172188	2173756	0	0	0	0	0	0.027911	0	0	0	0	0.051408	0	HXXXD-type acyl-transferase family protein	PF02458(Transferase family)					GO:0016747(molecular_function: transferase activity, transferring acyl groups other than amino-acyl groups)	AT4G29250.1	HXXXD-type acyl-transferase family protein
Medtr1g011670	chr1	-	2174678	2174997	0	0	0	0.077856	0	0.1691	0	0	0	0	0	0	ribosomal protein L33 family protein, putative							AT5G18790.1	Ribosomal protein L33 family protein
Medtr1g011680	chr1	+	2177904	2178440	0	0.087062	0	0	0	0	0	0	0	0.115976	0	0.137807	P-loop nucleoside triphosphate hydrolase superfamily protein, putative	PF00004(ATPase family associated with various cellular activities (AAA))	PTHR23070(BCS1 AAA-TYPE ATPASE), PTHR23070:SF1()				GO:0005524(molecular_function: ATP binding)	AT3G28540.1	P-loop containing nucleoside triphosphate hydrolases superfamily protein
Medtr1g011690	chr1	-	2179359	2182483	5.49699	5.62489	4.02675	6.66817	5.129	4.85033	6.72684	6.82618	6.50232	6.13686	4.77964	5.38663	FAD/NAD(P)-binding oxidoreductase family protein		PTHR13789(MONOOXYGENASE), PTHR13789:SF8()	KOG2614(Kynurenine 3-monooxygenase and related flavoprotein monooxygenases)				AT5G11330.1	FAD/NAD(P)-binding oxidoreductase family protein
Medtr1g011700	chr1	+	2184151	2186458	0.224692	0.570989	0.297322	0.451471	0.309932	0.633862	0.384882	0.484967	0.482917	0.664982	0.546726	0.208625	FAD/NAD(P)-binding oxidoreductase family protein		PTHR13789(MONOOXYGENASE), PTHR13789:SF8()	KOG2614(Kynurenine 3-monooxygenase and related flavoprotein monooxygenases)				AT5G11330.1	FAD/NAD(P)-binding oxidoreductase family protein
Medtr1g011710	chr1	-	2188299	2191122	0.105358	0.133065	0.172569	0.094918	0.121169	0.115454	0.255407	0.203833	0.152788	0.133376	0.110606	0.083232	pre-mRNA splicing factor-like protein	PF06424(PRP1 splicing factor, N-terminal)	PTHR11246(PRE-MRNA SPLICING FACTOR), PTHR11246:SF1(PRE-MRNA-PROCESSING FACTOR 6)	KOG0495(HAT repeat protein)			GO:0000398(biological_process: mRNA splicing, via spliceosome), GO:0005634(cellular_component: nucleus)	AT4G03430.1	pre-mRNA splicing factor-related
Medtr1g011720	chr1	+	2193529	2203920	3.46644	3.06762	3.32189	3.71738	3.67152	3.68812	3.07988	3.56999	4.17875	3.80246	2.43229	2.80679	carbon catabolite repressor-like protein	PF03372(Endonuclease/Exonuclease/phosphatase family)	PTHR12121(CARBON CATABOLITE REPRESSOR PROTEIN 4), PTHR12121:SF9()	KOG0620(Glucose-repressible alcohol dehydrogenase transcriptional effector CCR4 and related proteins)				AT5G11350.1	DNAse I-like superfamily protein
Medtr1g011730	chr1	-	2204067	2205465	0.200999	0.71392	0.586143	0	0.1333	0.091638	0.402708	0.925767	0.280492	0.39975	0	0.615075	RCD one-like protein, putative							AT1G70440.1	similar to RCD one 3
Medtr1g011750	chr1	-	2215483	2219316	42.269	38.1346	43.3116	38.1624	46.7949	40.2855	35.7061	34.6877	40.2257	36.6863	34.697	40.4822	core histone H2A/H2B/H3/H4	PF00125(Core histone H2A/H2B/H3/H4)	PTHR23430(HISTONE H2A)	KOG1757(Histone 2A)		K11251(Substance dependence: Alcoholism [PATH:ko05034]: H2A; histone H2A)	GO:0003677(molecular_function: DNA binding)	AT1G52740.1	histone H2A protein 9
Medtr1g011850	chr1	-	2223509	2226797	35.4586	33.7318	34.1848	33.383	36.0735	34.1006	30.6144	33.5786	35.3268	37.1811	32.0725	30.7534	core histone H2A/H2B/H3/H4	PF00125(Core histone H2A/H2B/H3/H4)	PTHR23430(HISTONE H2A)	KOG1757(Histone 2A)		K11251(Substance dependence: Alcoholism [PATH:ko05034]: H2A; histone H2A)	GO:0003677(molecular_function: DNA binding)	AT1G52740.1	histone H2A protein 9
Medtr1g011880	chr1	+	2251690	2255411	76.822	77.1382	80.1044	72.2443	79.0143	76.1623	62.8711	76.0067	74.2909	78.9592	70.1743	72.4582	cytochrome B-c1 complex subunit 7	PF02271(Ubiquinol-cytochrome C reductase complex 14kD subunit)	PTHR12022(UBIQUINOL-CYTOCHROME C REDUCTASE COMPLEX 14 KD PROTEIN)	KOG3440(Ubiquinol cytochrome c reductase, subunit QCR7)			GO:0006122(biological_process: mitochondrial electron transport, ubiquinol to cytochrome c), GO:0005750(cellular_component: mitochondrial respiratory chain complex III)	AT4G32470.1	Cytochrome bd ubiquinol oxidase, 14kDa subunit
Medtr1g011800	chr1	+	2282936	2288081	14.1495	15.4651	16.1689	22.2019	20.4238	18.9526	13.2739	13.955	13.1412	13.6332	10.7628	13.9684	plant/F18G18-200 protein	PF04862(Protein of unknown function (DUF642))						AT5G11420.1	Protein of unknown function, DUF642
Medtr1g011980	chr1	+	2294301	2302211	4.38184	5.00451	4.49476	6.16842	3.7795	5.37369	7.55262	7.4292	5.8316	6.6205	5.2471	6.67343	peptidyl-prolyl cis-trans isomerase	PF00160(Cyclophilin type peptidyl-prolyl cis-trans isomerase/CLD)	PTHR11071(PEPTIDYL-PROLYL CIS-TRANS ISOMERASE)	KOG0546(HSP90 co-chaperone CPR7/Cyclophilin)			GO:0003755(molecular_function: peptidyl-prolyl cis-trans isomerase activity), GO:0006457(biological_process: protein folding)	AT3G63400.1	Cyclophilin-like peptidyl-prolyl cis-trans isomerase family protein
Medtr1g012010	chr1	+	2309421	2310654	0	0	0	0	0	0	0	0	0.170965	0	0	0	hypothetical protein	PF01435(Peptidase family M48)					GO:0004222(molecular_function: metalloendopeptidase activity), GO:0006508(biological_process: proteolysis), GO:0016020(cellular_component: membrane)	AT5G51740.1	Peptidase family M48 family protein
Medtr1g012015	chr1	+	2311143	2311454	0.104682	0.31223	0	0	0	0	0.064723	0	0	0	0	0	M48 family peptidase	PF01435(Peptidase family M48)					GO:0004222(molecular_function: metalloendopeptidase activity), GO:0006508(biological_process: proteolysis), GO:0016020(cellular_component: membrane)	AT5G51740.1	Peptidase family M48 family protein
Medtr1g012020	chr1	-	2312974	2319368	2.42249	2.76496	2.8989	3.48996	2.38399	3.24617	3.21176	4.14064	3.32707	3.42686	2.77853	3.2196	cysteine-rich polycomb-like protein	PF03638(Tesmin/TSO1-like CXC domain, cysteine-rich domain)	PTHR12446:SF4(), PTHR12446(TESMIN/TSO1-RELATED)					AT4G14770.1	TESMIN/TSO1-like CXC 2
Medtr1g012030	chr1	-	2322239	2325896	2.66858	2.60723	2.7932	2.77507	2.38464	2.34341	2.91862	3.42552	3.36943	3.08525	2.65261	2.87501	substrate carrier family protein	PF00153(Mitochondrial carrier protein)	PTHR24089(FAMILY NOT NAMED), PTHR24089:SF87()	KOG0752(Mitochondrial solute carrier protein)				AT4G32400.1	Mitochondrial substrate carrier family protein
Medtr1g012160	chr1	+	2373104	2374136	134.129	126.139	130.088	131.719	136.992	125.337	114.772	115.657	120.701	120.159	120.676	119.154	ubiquitin family protein	PF00240(Ubiquitin family)		KOG0003(Ubiquitin/60s ribosomal protein L40 fusion)			GO:0005515(molecular_function: protein binding)	AT4G03430.1	pre-mRNA splicing factor-related
Medtr1g012170	chr1	-	2374538	2375377	0.110375	0.209768	0.329829	0.105224	0.168723	0.134497	0.100126	0.1852	0.236494	0.128971	0.255691	0.380689	hypothetical protein
Medtr1g012180	chr1	+	2375794	2376227	0.157286	0.675802	0.33022	0.444441	0.277843	0.386888	0.270974	0.56494	0.418937	0.288486	0.385033	0.759559	hypothetical protein
Medtr1g012190	chr1	-	2379844	2380277	0.435238	0.602039	0.596922	0.598034	0.406378	0.482277	0.44702	0.508875	0.457867	0.288486	0.463947	0.560593	hypothetical protein
Medtr1g012200	chr1	+	2380743	2380997	0.022724	0.303865	0.308309	0.034949	0.100972	0.126166	0.178971	0.237771	0.214751	0.090093	0.226749	0.28396	hypothetical protein
Medtr1g012210	chr1	-	2382131	2382883	186.825	175.742	178.902	183.899	193.728	175.737	162.299	160.514	170.511	168.214	168.512	168.882	ubiquitin family protein	PF00240(Ubiquitin family)		KOG0003(Ubiquitin/60s ribosomal protein L40 fusion)			GO:0005515(molecular_function: protein binding)	AT4G03430.1	pre-mRNA splicing factor-related
Medtr1g012330	chr1	-	2416779	2418533	0	0	0.020711	0	0	0.083501	0	0	0	0	0	0	hypothetical protein
MT4Noble_000350	chr1	-	2417927	2418773	0	0.06764	0	0	0	0.255556	0.293874	0.082877	0.227308	0.052227	0.139494	0.115548	F-box protein | PF00646 F-box domain
MT4Noble_000351	chr1	+	2419343	2420554	0	0	0.081918	0.091757	0	0.227656	0	0	0.113923	0	0	0	E3 ubiquitin-protein ligase RF298-like protein, putative
Medtr1g012335	chr1	+	2419343	2421249	0	0.083191	0.086852	0.034011	0	0	0	0.042703	0	0	0.121733	0	hypothetical protein
MT4Noble_000353	chr1	-	2423494	2424407	0.117714	0.268472	0.373432	0.381296	0.820005	0.641412	0.671873	0.624329	1.03876	0.588087	0.623364	0.465881	IMP dehydrogenase/GMP reductase, putative
Medtr1g012360	chr1	+	2425865	2432046	3.0086	3.76294	3.98548	4.47456	3.19298	4.24282	4.82744	5.10102	4.80224	4.72712	3.22651	3.89652	kinesin-associated protein	PF05804(Kinesin-associated protein (KAP))						AT5G13060.1	ARMADILLO BTB protein 1
Medtr1g012370	chr1	-	2434182	2443929	3.20323	3.81572	3.69013	4.38456	3.46514	5.53161	5.63248	5.41333	5.35229	5.04511	3.91879	5.13786	AFG1-family ATPase	PF03969(AFG1-like ATPase)	PTHR12169(ATPASE N2B)	KOG2383(Predicted ATPase)			GO:0005524(molecular_function: ATP binding)	AT2G25530.1	AFG1-like ATPase family protein
Medtr1g012380	chr1	+	2444546	2447496	1.15217	1.00885	1.47563	1.2483	1.24339	1.06582	0.886431	1.11475	0.996266	1.26189	0.638524	0.886524	PPR containing plant-like protein	PF01535(PPR repeat)	PTHR24015(FAMILY NOT NAMED)					AT4G21065.1	Tetratricopeptide repeat (TPR)-like superfamily protein
Medtr1g012390	chr1	-	2447667	2451099	0	0	0	0	0	0	0.053412	0	0.084217	0	0	0	polygalacturonase	PF00295(Glycosyl hydrolases family 28)					GO:0004650(molecular_function: polygalacturonase activity), GO:0005975(biological_process: carbohydrate metabolic process)	AT4G35670.1	Pectin lyase-like superfamily protein
Medtr1g012420	chr1	-	2455302	2463886	28.3292	30.9574	28.7271	28.4178	30.2708	33.6275	31.348	31.5521	33.8003	29.6741	27.4224	29.4229	DEAD-box ATP-dependent RNA helicase-like protein	PF00271(Helicase conserved C-terminal domain), PF00270(DEAD/DEAH box helicase)	PTHR24031:SF5(), PTHR24031(RNA HELICASE)	KOG0329(ATP-dependent RNA helicase)			GO:0003676(molecular_function: nucleic acid binding), GO:0005524(molecular_function: ATP binding), GO:0008026(molecular_function: ATP-dependent helicase activity), GO:0004386(molecular_function: helicase activity)	AT5G11170.1	DEAD/DEAH box RNA helicase family protein
Medtr1g012430	chr1	-	2466106	2467356	2.11237	2.97009	1.93599	2.33835	2.69531	2.41235	2.50168	2.13763	2.6236	2.48988	2.87283	2.21948	alpha/beta hydrolase fold protein	PF07859(alpha/beta hydrolase fold)	PTHR23024:SF10(), PTHR23024(MEMBER OF 'GDXG' FAMILY OF LIPOLYTIC ENZYMES)	KOG1515(Arylacetamide deacetylase)			GO:0016787(molecular_function: hydrolase activity), GO:0008152(biological_process: metabolic process)	AT5G16080.1	carboxyesterase 17
Medtr1g012440	chr1	-	2468189	2472129	5.00099	5.33686	5.18956	5.32298	4.89531	6.12162	4.93815	5.67805	4.80051	5.50426	6.70812	6.2768	IDS4-like protein	PF03105(SPX domain)	PTHR10783:SF5(), PTHR10783(XENOTROPIC AND POLYTROPIC RETROVIRUS RECEPTOR 1-RELATED)	KOG1161(Protein involved in vacuolar polyphosphate accumulation, contains SPX domain)				AT2G26660.1	SPX domain gene 2
Medtr1g012470	chr1	-	2480152	2480838	0	0	0	0	0	0	0	0	0.066533	0	0	0	ethylene response factor	PF00847(AP2 domain)					GO:0003700(molecular_function: sequence-specific DNA binding transcription factor activity), GO:0006355(biological_process: regulation of transcription, DNA-templated)	AT1G15360.1	Integrase-type DNA-binding superfamily protein
Medtr1g012480	chr1	+	2486581	2488908	4.68212	5.41921	5.9753	5.33166	4.125	7.5926	5.9269	8.69092	6.82677	6.71518	7.05893	6.90458	DUF4050 family protein							AT5G25360.1
Medtr1g012490	chr1	+	2489576	2490011	0	0	0	0	0	0.102114	0	0	0.049282	0	0	0	hypothetical protein
Medtr1g012510	chr1	-	2499936	2501067	0	0	0.364817	0.229054	0.246043	0	0	0	0	0	0.313182	0	hypothetical protein
Medtr1g012520	chr1	+	2502649	2506197	105.881	94.6323	115.525	80.6741	110.16	128.601	77.2125	77.0834	92.3746	71.8736	105.551	84.7285	EIN3-binding F-box-like protein	PF00646(F-box domain), PF00560(Leucine Rich Repeat)	PTHR23125:SF106(), PTHR23125()	KOG1947(Leucine rich repeat proteins, some proteins contain F-box)		K14515(Signal transduction: Plant hormone signal transduction [PATH:ko04075]: EBF1_2; EIN3-binding F-box protein)	GO:0005515(molecular_function: protein binding)	AT2G25490.1	EIN3-binding F box protein 1
Medtr1g012530	chr1	-	2514968	2520568	17.6638	21.1422	18.9088	21.2421	16.2483	23.4672	24.3735	24.6993	23.0931	23.8196	22.3559	23.7704	TPX2 (targeting protein for Xklp2) family protein	PF06886(Targeting protein for Xklp2 (TPX2))						AT4G32330.2	TPX2 (targeting protein for Xklp2) protein family
Medtr1g012540	chr1	+	2520782	2526307	5.4979	5.54309	5.44238	6.83344	6.09	5.64684	5.55799	5.77207	5.06616	6.2856	5.04768	5.82339	N-acetyl-gamma-glutamyl-phosphate reductase	PF01118(Semialdehyde dehydrogenase, NAD binding domain), PF02774(Semialdehyde dehydrogenase, dimerisation domain)	PTHR14097(FAMILY NOT NAMED), PTHR14097:SF7(OXIDOREDUCTASE HTATIP2)	KOG4354(N-acetyl-gamma-glutamyl-phosphate reductase)	1.2.1.-(), 1.2.1.38(N-acetyl-gamma-glutamyl-phosphate reductase.)	K00145(Amino acid metabolism: Arginine biosynthesis [PATH:ko00220]: argC; N-acetyl-gamma-glutamyl-phosphate reductase)	GO:0016620(molecular_function: oxidoreductase activity, acting on the aldehyde or oxo group of donors, NAD or NADP as acceptor), GO:0051287(molecular_function: NAD binding), GO:0055114(biological_process: oxidation-reduction process), GO:0003942(molecular_function: N-acetyl-gamma-glutamyl-phosphate reductase activity), GO:0046983(molecular_function: protein dimerization activity), GO:0008652(biol…	AT2G19940.1	oxidoreductases, acting on the aldehyde or oxo group of donors, NAD or NADP as acceptor;copper ion binding
Medtr1g012550	chr1	-	2527615	2531238	0.305316	0.422228	0.331273	0.469532	0.428616	0.446325	0.55967	0.38539	0.457211	0.427829	0.316681	0.453705	G-type lectin S-receptor-like Serine/Threonine-kinase SD2-5	PF00954(S-locus glycoprotein domain), PF00069(Protein kinase domain), PF01453(D-mannose binding lectin)	PTHR24420(), PTHR24420:SF926()	KOG1187(Serine/threonine protein kinase)			GO:0004672(molecular_function: protein kinase activity), GO:0005524(molecular_function: ATP binding), GO:0006468(biological_process: protein phosphorylation), GO:0048544(biological_process: recognition of pollen)	AT4G32300.1	S-domain-2 5
Medtr1g012590	chr1	+	2543649	2548731	11.2591	12.7544	10.2758	10.9174	9.52848	9.52399	11.794	12.1806	12.2442	9.61542	12.3509	11.6182	UDP-sugar transporter-like protein		PTHR11132(SOLUTE CARRIER FAMILY 35)	KOG1444(Nucleotide-sugar transporter VRG4/SQV-7)				AT4G32272.1	Nucleotide/sugar transporter family protein
Medtr1g012600	chr1	+	2549497	2554775	1.56535	1.41019	1.62274	1.90411	1.64074	2.02317	1.95748	1.80573	1.67121	2.01658	1.59878	1.91179	hypothetical protein		PTHR14942(FAMILY NOT NAMED)					AT4G32270.1	Ubiquitin-like superfamily protein
Medtr1g012610	chr1	+	2557243	2561512	9.80234	10.545	8.93759	11.4162	8.55318	10.9505	13.1909	10.5608	10.3637	11.863	10.0205	12.2427	tyrosine kinase family protein	PF07714(Protein tyrosine kinase)	PTHR22967:SF2(), PTHR22967(SERINE/THREONINE PROTEIN KINASE)	KOG0198(MEKK and related serine/threonine protein kinases)			GO:0004672(molecular_function: protein kinase activity), GO:0006468(biological_process: protein phosphorylation)	AT4G32250.1	Protein kinase superfamily protein
Medtr1g012620	chr1	-	2563081	2566298	13.9576	15.3356	16.0447	18.2573	17.4211	19.6227	24.6036	21.2151	18.9389	17.9809	18.6871	20.7239	myosin heavy chain-like protein							AT4G32190.1	Myosin heavy chain-related protein
Medtr1g012630	chr1	-	2578208	2578840	0.424537	0.282387	0.150359	0.060123	0.487751	0.409061	0.101978	0.178219	0.340897	0.199528	0.064725	0.040905	Lipid transfer protein	PF00234(Protease inhibitor/seed storage/LTP family)						AT2G45180.1	Bifunctional inhibitor/lipid-transfer protein/seed storage 2S albumin superfamily protein
Medtr1g012690	chr1	-	2591957	2592421	1.95897	4.30529	1.79166	2.58164	1.16379	2.72371	2.2873	2.23843	3.6718	2.52414	0.159838	0.877407	Lipid transfer protein	PF00234(Protease inhibitor/seed storage/LTP family)						AT2G45180.1	Bifunctional inhibitor/lipid-transfer protein/seed storage 2S albumin superfamily protein
Medtr1g012700	chr1	-	2599711	2600229	13.3028	19.0969	12.558	6.06814	11.0659	11.3397	10.534	7.67212	14.6827	5.61758	7.11148	6.58109	Lipid transfer protein	PF00234(Protease inhibitor/seed storage/LTP family)						AT2G45180.1	Bifunctional inhibitor/lipid-transfer protein/seed storage 2S albumin superfamily protein
Medtr1g012710	chr1	-	2607695	2608833	118.521	127.051	127.598	151.063	167.195	155.205	89.6887	117.951	101.622	74.6695	80.2162	70.5001	protease inhibitor/seed storage/LTP family protein	PF00234(Protease inhibitor/seed storage/LTP family)						AT4G12490.1	Bifunctional inhibitor/lipid-transfer protein/seed storage 2S albumin superfamily protein
Medtr1g012760	chr1	-	2628216	2632552	1.12187	1.21955	1.48147	1.2835	1.48703	2.35426	1.47279	2.28266	1.48732	1.86535	1.41206	1.44563	FAR1 DNA-binding domain protein	PF03101(FAR1 DNA-binding domain)
Medtr1g012790	chr1	+	2638726	2643687	9.42155	9.59923	10.4305	9.39804	9.00774	10.9565	9.7746	9.37379	11.9236	8.60629	11.4045	9.2415	nodulin MtN21/EamA-like transporter family protein	PF00892(EamA-like transporter family)	PTHR23051(SOLUTE CARRIER FAMILY 35, MEMBER F5)	KOG4314(Predicted carbohydrate/phosphate translocator)			GO:0016020(cellular_component: membrane)	AT4G32140.1	EamA-like transporter family
Medtr1g012800	chr1	+	2645517	2652054	11.075	10.3153	11.0505	12.0818	11.1996	11.6969	12.6783	11.0012	11.812	9.88192	10.414	10.8929	beta-1,3-galactosyltransferase-like protein	PF01762(Galactosyltransferase)	PTHR11214(BETA-1,3-N-ACETYLGLUCOSAMINYLTRANSFERASE), PTHR11214:SF6()	KOG2288(Galactosyltransferases)			GO:0008378(molecular_function: galactosyltransferase activity), GO:0006486(biological_process: protein glycosylation), GO:0016020(cellular_component: membrane)	AT4G32120.1	Galactosyltransferase family protein
Medtr1g012830	chr1	-	2667014	2671074	16.8483	18.4309	16.2097	18.3214	16.1774	17.8462	18.5814	20.7417	19.4798	18.6749	16.8888	15.9963	AmmeMemoRadiSam system protein B	PF01875(Memo-like protein)	PTHR11060(PROTEIN MEMO1)	KOG3086(Predicted dioxygenase)				AT2G25280.1
Medtr1g012840	chr1	-	2671775	2677409	7.93438	9.30422	8.5169	9.25517	7.63422	10.2152	12.738	10.9961	11.5718	11.8507	10.7511	11.5205	octicosapeptide/phox/Bem1p domain protein	PF00564(PB1 domain)	PTHR22904(TPR REPEAT CONTAINING PROTEIN), PTHR22904:SF25()	KOG4151(Myosin assembly protein/sexual cycle protein and related proteins)			GO:0005515(molecular_function: protein binding)	AT2G25290.1	Octicosapeptide/Phox/Bem1p (PB1) domain-containing protein / tetratricopeptide repeat (TPR)-containing protein
Medtr1g012850	chr1	-	2678294	2683696	12.3321	15.9877	15.8937	13.9093	13.2795	15.7745	17.5247	20.3705	16.7385	19.3278	15.7231	19.0608	calcium-binding EF hand protein	PF00036(EF hand)	PTHR12294:SF1(CALCIUM UPTAKE PROTEIN 1, MITOCHONDRIAL), PTHR12294(EF HAND DOMAIN FAMILY A1,A2-RELATED)	KOG2643(Ca2+ binding protein, contains EF-hand motifs)			GO:0005509(molecular_function: calcium ion binding)	AT4G32060.1	calcium-binding EF hand family protein
Medtr1g012860	chr1	+	2693422	2693808	0.324177	0.255174	0.030565	0.407096	0.117685	0.224733	0.531099	0.504582	0.247179	0.407602	0.186011	0.247734	hypothetical protein
Medtr1g012870	chr1	+	2693838	2700611	0.928208	0.966741	1.52789	1.06575	1.024	1.21223	1.80957	1.49575	1.24182	1.21914	1.11197	1.53548	hypothetical protein
Medtr1g012890	chr1	+	2706411	2711112	1.46416	2.03846	2.95338	2.72067	1.87885	2.84671	3.8864	3.07159	2.27973	3.55842	3.54366	3.04609	mixed-lineage leukemia protein, mll protein, putative	PF00856(SET domain)	PTHR22884(SET DOMAIN PROTEINS), PTHR22884:SF73()			K09188(Replication and repair: Chromosome and associated proteins [BR:ko03036]: MLL3; histone-lysine N-methyltransferase MLL3)	GO:0005515(molecular_function: protein binding)	AT3G61740.1	SET domain protein 14
MT4Noble_000391	chr1	+	2713359	2714628	0.314697	0.386144	0.358118	0.466096	0.250167	0.757963	0.559937	0.863514	0.734663	0.511992	0.392941	0.372361	Histone-lysine N-methyltransferase trr
MT4Noble_000392	chr1	+	2714734	2715501	0.494737	0.193196	0.467931	0.63835	0.201311	0.628642	0.563656	0.619352	0.955162	0.537001	0.616648	0.495238	Histone-lysine N-methyltransferase ATX2
Medtr1g012910	chr1	+	2715810	2724787	1.47511	1.88784	1.60454	1.77019	1.31034	1.84204	2.33631	2.42882	2.07886	2.20828	1.25939	2.34954	PHD-zinc-finger-like domain protein	PF00856(SET domain)	PTHR22884:SF73(), PTHR22884(SET DOMAIN PROTEINS)			K09188(Replication and repair: Chromosome and associated proteins [BR:ko03036]: MLL3; histone-lysine N-methyltransferase MLL3)	GO:0005515(molecular_function: protein binding)	AT3G61740.2	SET domain protein 14
Medtr1g012920	chr1	-	2725208	2729896	136.275	139.107	127.011	136.333	127.341	145.068	161.98	145.975	157.413	144.616	155.213	149.717	transmembrane protein, putative							AT5G25265.1
Medtr1g012950	chr1	+	2737894	2738674	0.378802	0.833773	0.575272	0.746976	0.610051	1.05332	0.613047	0.673503	0.510336	0.534502	0.534645	0.795679	hypothetical protein							AT5G35090.1
Medtr1g012960	chr1	-	2743275	2747519	4.43864	4.29	3.76868	6.89284	4.60393	5.56571	5.74688	4.54573	5.10933	5.72507	5.24227	5.92558	class II knotted-like homeobox protein	PF00046(Homeobox domain), PF03790(KNOX1 domain ), PF03789(ELK domain ), PF03791(KNOX2 domain )	PTHR11850:SF15(), PTHR11850(HOMEOBOX PROTEIN TRANSCRIPTION FACTORS)	KOG0773(Transcription factor MEIS1 and related HOX domain proteins)			GO:0003700(molecular_function: sequence-specific DNA binding transcription factor activity), GO:0043565(molecular_function: sequence-specific DNA binding), GO:0006355(biological_process: regulation of transcription, DNA-templated), GO:0003677(molecular_function: DNA binding), GO:0005634(cellular_component: nucleus)	AT5G25220.2	KNOTTED1-like homeobox gene 3
Medtr1g012980	chr1	-	2767536	2775362	5.33012	4.86517	5.66447	6.19123	5.66726	5.23047	4.78546	5.11014	5.75608	5.03525	5.02874	4.80146	transporter TRS120	PF08626(Transport protein Trs120 or TRAPPC9, TRAPP II complex subunit)	PTHR21512(FAMILY NOT NAMED), PTHR21512:SF5(TRAFFICKING PROTEIN PARTICLE COMPLEX SUBUNIT 9)	KOG1953(Targeting complex (TRAPP) subunit)				AT5G11040.1	TRS120
Medtr1g012990	chr1	+	2777429	2782161	22.5607	21.8417	24.4388	21.5141	22.578	23.4338	21.8283	23.0641	23.8231	20.0787	22.0557	20.3653	ribosomal RNA processing brix domain protein	PF04427(Brix domain)	PTHR13634(RIBOSOME BIOGENESIS PROTEIN BRIX)	KOG2971(RNA-binding protein required for biogenesis of the ribosomal 60S subunit)				AT3G15460.1	Ribosomal RNA processing Brix domain protein
Medtr1g013030	chr1	+	2798487	2801061	0	0.103759	0	0	0	0	0.141901	0	0	0	0	0	aberrant root formation protein	PF08568(Uncharacterised protein family, YAP/Alf4/glomulin)						AT5G11030.3	aberrant lateral root formation 4
Medtr1g013040	chr1	+	2805858	2810409	1.87571	2.20037	2.40076	2.60643	2.36895	2.87969	2.34302	2.60271	3.0879	2.97313	2.08806	2.47675	Serine/Threonine kinase family protein	PF00069(Protein kinase domain)	PTHR24420(), PTHR24420:SF449()	KOG1187(Serine/threonine protein kinase)			GO:0004672(molecular_function: protein kinase activity), GO:0005524(molecular_function: ATP binding), GO:0006468(biological_process: protein phosphorylation)	AT2G25220.1	Protein kinase superfamily protein
Medtr1g013050	chr1	-	2810795	2814996	20.1579	25.9578	19.524	24.0896	22.7324	25.3846	25.1976	25.779	24.786	25.1847	24.2077	24.9113	aspartate aminotransferase	PF00155(Aminotransferase class I and II)	PTHR11879(ASPARTATE AMINOTRANSFERASE)	KOG1411(Aspartate aminotransferase/Glutamic oxaloacetic transaminase AAT1/GOT2)	2.6.1.1(Aspartate transaminase.)	K00813(Biosynthesis of other secondary metabolites: Novobiocin biosynthesis [PATH:ko00401]: aspC; aspartate aminotransferase)	GO:0030170(molecular_function: pyridoxal phosphate binding), GO:0009058(biological_process: biosynthetic process)	AT4G31990.1	aspartate aminotransferase 5
Medtr1g013060	chr1	+	2821436	2822814	0.190343	0.133583	0	0.208566	0	0.232664	0.065855	0	0	0	0	0	FAR1 DNA-binding domain protein	PF03101(FAR1 DNA-binding domain)						AT4G38180.1	FAR1-related sequence 5
Medtr1g013070	chr1	+	2830816	2831740	65.7788	75.149	83.734	66.0854	66.8414	66.4932	59.1302	71.5969	65.1035	68.5326	57.5703	62.325	60S ribosomal protein L39-3	PF00832(Ribosomal L39 protein)	PTHR19970(RIBOSOMAL PROTEIN L39E)	KOG0002(60s ribosomal protein L39)		K02924(Translation: Ribosome [BR:ko03011]: RP-L39e, RPL39; large subunit ribosomal protein L39e)	GO:0003735(molecular_function: structural constituent of ribosome), GO:0006412(biological_process: translation), GO:0005622(cellular_component: intracellular), GO:0005840(cellular_component: ribosome)	AT4G31985.1	Ribosomal protein L39 family protein
Medtr1g013090	chr1	-	2839234	2840182	1.94255	1.60918	1.19796	1.80442	2.95502	2.16236	2.49778	1.56786	1.20759	1.4343	1.37606	1.6139	ubiquitin family protein	PF00240(Ubiquitin family)					GO:0005515(molecular_function: protein binding)	AT4G03430.1	pre-mRNA splicing factor-related
Medtr1g013100	chr1	+	2847473	2848519	0.239963	0.169279	0.360095	0.252105	0.213082	0.483447	0.080815	0	0.227256	0.304246	0.094247	0.188188	DUF868 family protein	PF05910(Plant protein of unknown function (DUF868))						AT5G11000.1	Plant protein of unknown function (DUF868)
Medtr1g013110	chr1	-	2851524	2854466	10.9148	10.7867	9.72404	11.134	12.8154	11.754	8.27463	8.53262	10.4733	8.83132	9.01492	10.0902	PPPDE thiol peptidase family protein, putative	PF05903(PPPDE putative peptidase domain)	PTHR12378(UNCHARACTERIZED), PTHR12378:SF2()	KOG0324(Uncharacterized conserved protein)				AT5G25170.1	PPPDE putative thiol peptidase family protein
Medtr1g013120	chr1	+	2858294	2861439	2.85988	4.39869	3.56551	4.42894	3.26097	4.04439	4.8535	4.37869	4.80567	3.94139	4.15596	3.90703	glycoprotein family protein	PF02330(Mitochondrial glycoprotein)	PTHR10826:SF1(COMPLEMENT COMPONENT 1 Q SUBCOMPONENT-BINDING PROTEIN, MITOCHONDRIAL), PTHR10826(COMPLEMENT COMPONENT 1)	KOG2536(MAM33, mitochondrial matrix glycoprotein)			GO:0005759(cellular_component: mitochondrial matrix)	AT4G31930.1	Mitochondrial glycoprotein family protein
Medtr1g013130	chr1	-	2866484	2867657	4.39271	6.49161	5.82775	4.49345	3.62805	4.09771	7.09476	6.92939	6.28378	5.79494	5.85118	6.87431	zinc finger-like protein		PTHR10042:SF14(), PTHR10042()					AT5G10970.1	C2H2 and C2HC zinc fingers superfamily protein
Medtr1g013150	chr1	+	2878531	2880391	4.84137	4.2655	3.81757	4.17445	5.13532	4.55196	5.01739	4.18949	5.61131	5.50591	5.81978	5.2813	glycoside hydrolase family 18 protein	PF00704(Glycosyl hydrolases family 18)	PTHR11177(CHITINASE), PTHR11177:SF22()	KOG2806(Chitinase)			GO:0004553(molecular_function: hydrolase activity, hydrolyzing O-glycosyl compounds), GO:0005975(biological_process: carbohydrate metabolic process)	AT4G19810.1	Glycosyl hydrolase family protein with chitinase insertion domain
Medtr1g014450	chr1	-	2947078	2948790	0.108222	0.127458	0.058296	0.16022	0.034419	0.072333	0.07992	0.047535	0.036994	0.07615	0.102336	0.067183	F-box/FBD-like domain protein	PF00646(F-box domain)					GO:0005515(molecular_function: protein binding)	AT1G13570.1	F-box/RNI-like superfamily protein
Medtr1g014420	chr1	+	2983258	2986358	5.3776	4.94561	5.35217	7.85873	6.23831	6.92654	4.44024	5.82356	7.00062	5.06948	4.24612	5.42452	armadillo/beta-catenin-like repeat protein		PTHR23315:SF38(), PTHR23315(BETA CATENIN-RELATED ARMADILLO REPEAT-CONTAINING)					AT4G31890.1	ARM repeat superfamily protein
Medtr1g014340	chr1	+	3000992	3003085	0.631844	0.809988	0.813034	0.850846	0.721766	0.877808	1.42561	0.94476	0.988945	1.15005	0.322975	1.38494	PPR containing plant-like protein	PF01535(PPR repeat)	PTHR24015(FAMILY NOT NAMED), PTHR24015:SF111(SUBFAMILY NOT NAMED)					AT5G27110.1	Tetratricopeptide repeat (TPR)-like superfamily protein
Medtr1g014330	chr1	-	3004193	3004578	0.386689	0	0.989761	0.207198	0.249908	0.413653	0.327874	0.568711	0.408379	0.715721	0	0.533997	hypothetical protein
Medtr1g014320	chr1	+	3005984	3010195	4.78708	16.0947	8.04346	3.11129	4.04317	6.31052	15.4444	20.0546	7.7321	15.7512	11.3587	12.5425	NADP-dependent glyceraldehyde-3-phosphate dehydrogenase	PF00171(Aldehyde dehydrogenase family)	PTHR11699(ALDEHYDE DEHYDROGENASE-RELATED), PTHR11699:SF29(NADP-DEPENDENT GLYCERALDEHYDE-3-PHOSPHATE DEHYDROGENASE)	KOG2450(Aldehyde dehydrogenase)	1.2.1.9(Glyceraldehyde-3-phosphate dehydrogenase (NADP(+)).)	K00131(Carbohydrate metabolism: Pentose phosphate pathway [PATH:ko00030]: gapN; glyceraldehyde-3-phosphate dehydrogenase (NADP+))	GO:0016491(molecular_function: oxidoreductase activity), GO:0008152(biological_process: metabolic process), GO:0055114(biological_process: oxidation-reduction process)	AT2G24270.4	aldehyde dehydrogenase 11A3
Medtr1g014300	chr1	+	3015402	3017934	0	0.23587	0	0.105557	0	0.04311	0	0	0	0	0	0	nucleic acid-binding protein, putative		PTHR12663(ANDROGEN INDUCED INHIBITOR OF PROLIFERATION AS3 / PDS5-RELATED)					AT4G31880.1
Medtr1g014270	chr1	+	3029508	3039200	9.2366	10.7984	10.3	12.7205	9.49936	13.177	17.2827	20.888	16.0185	17.734	13.0342	13.4634	lamin-B receptor of tudor domain protein	PF09465(Lamin-B receptor of TUDOR domain)	PTHR12663(ANDROGEN INDUCED INHIBITOR OF PROLIFERATION AS3 / PDS5-RELATED)					AT4G31880.1
Medtr1g014260	chr1	+	3041217	3044340	2.70204	3.596	3.42904	2.92744	3.17455	2.9173	4.58995	3.92562	3.38803	4.40737	3.19493	3.81638	ubiquitin carboxyl-terminal hydrolase	PF00443(Ubiquitin carboxyl-terminal hydrolase), PF02148(Zn-finger in ubiquitin-hydrolases and other protein)	PTHR24006(FAMILY NOT NAMED), PTHR24006:SF57()	KOG1867(Ubiquitin-specific protease)	3.1.2.15(Deleted entry.)	K11366(Replication and repair: Chromosome and associated proteins [BR:ko03036]: USP22_27_51, UBP8; ubiquitin carboxyl-terminal hydrolase 22/27/51)	GO:0004843(molecular_function: ubiquitin-specific protease activity), GO:0006511(biological_process: ubiquitin-dependent protein catabolic process), GO:0008270(molecular_function: zinc ion binding)	AT5G10790.1	ubiquitin-specific protease 22
Medtr1g014250	chr1	+	3049359	3053635	2.05728	2.81765	2.70502	3.1679	1.70379	2.60754	3.26292	3.24193	3.05435	3.17056	2.3347	3.56285	folate/biopterin transporter	PF03092(BT1 family)	PTHR24003:SF331(), PTHR24003()					AT5G25050.1	Major facilitator superfamily protein
Medtr1g014240	chr1	-	3054077	3056113	24.9914	29.037	26.7491	19.2263	25.3531	25.2905	30.3645	26.6307	29.7324	22.7788	27.7852	28.2605	lectin receptor kinase	PF00069(Protein kinase domain), PF00139(Legume lectin domain)	PTHR24420:SF438(), PTHR24420()	KOG1187(Serine/threonine protein kinase)			GO:0004672(molecular_function: protein kinase activity), GO:0005524(molecular_function: ATP binding), GO:0006468(biological_process: protein phosphorylation), GO:0030246(molecular_function: carbohydrate binding)	AT5G10530.1	Concanavalin A-like lectin protein kinase family protein
Medtr1g014230	chr1	-	3058202	3061270	7.45076	9.3324	6.19488	7.33446	7.92445	8.46674	6.57468	7.14335	7.11622	8.71965	9.20801	9.26635	enhancer of rudimentary-like protein	PF01133(Enhancer of rudimentary)	PTHR12373(ENHANCER OF RUDIMENTARY ERH)	KOG1766(Enhancer of rudimentary)			GO:0007049(biological_process: cell cycle)	AT5G10810.1	enhancer of rudimentary protein, putative
Medtr1g014220	chr1	-	3062193	3065434	6.41186	6.72807	7.75246	5.09033	3.94209	5.51915	9.77942	7.38813	8.72913	8.19426	6.73893	6.64261	folate/biopterin transporter	PF03092(BT1 family)	PTHR24003:SF331(), PTHR24003()					AT5G10820.1	Major facilitator superfamily protein
Medtr1g014210	chr1	-	3066377	3070739	7.79975	8.13096	5.05577	9.72395	7.79739	7.43094	8.87811	8.38414	8.26486	7.37924	7.27588	8.68616	phospholipid hydroperoxide glutathione peroxidase	PF00255(Glutathione peroxidase)	PTHR11592(GLUTATHIONE PEROXIDASE)	KOG1651(Glutathione peroxidase)	1.11.1.9(Glutathione peroxidase.)	K00432(Endocrine system: Thyroid hormone synthesis [PATH:ko04918]: gpx; glutathione peroxidase)	GO:0004602(molecular_function: glutathione peroxidase activity), GO:0006979(biological_process: response to oxidative stress), GO:0055114(biological_process: oxidation-reduction process)	AT2G25080.1	glutathione peroxidase 1
Medtr1g014190	chr1	+	3077750	3082294	10.8377	20.0007	13.5346	12.2848	13.1217	16.0334	16.8556	20.379	16.2951	19.0731	17.1255	14.7266	protein phosphatase 2C-like protein	PF00481(Protein phosphatase 2C)	PTHR13832(PROTEIN PHOSPHATASE 2C), PTHR13832:SF140()	KOG0697(Protein phosphatase 1B (formerly 2C))			GO:0003824(molecular_function: catalytic activity)	AT4G31860.1	Protein phosphatase 2C family protein
Medtr1g014180	chr1	-	3082720	3083692	0.388199	0.176583	0	0	0.120462	0.261466	0.340902	0.215094	0.310428	0.292688	0	0.129986	tubby C 2 protein	PF04525(LURP-one-related)						AT5G01750.2	Protein of unknown function (DUF567)
Medtr1g014160	chr1	-	3091946	3095952	0	0	0	0.027465	0	0	0	0	0	0	0	0	tubby C 2 protein	PF04525(LURP-one-related)						AT3G11740.1	Protein of unknown function (DUF567)
Medtr1g014140	chr1	+	3102208	3107666	26.4593	25.2112	26.2488	25.234	25.6421	26.1018	21.0364	25.8919	23.3162	25.2497	20.7105	20.8546	aspartate-tRNA ligase	PF01336(OB-fold nucleic acid binding domain), PF00152(tRNA synthetases class II (D, K and N) )	PTHR22594:SF10(SUBFAMILY NOT NAMED), PTHR22594(ASPARTYL/LYSYL-TRNA SYNTHETASE)	KOG0556(Aspartyl-tRNA synthetase)	6.1.1.12(Aspartate--tRNA ligase.)	K01876(Translation: Mitochondrial biogenesis [BR:ko03029]: DARS, aspS; aspartyl-tRNA synthetase)	GO:0000166(molecular_function: nucleotide binding), GO:0004812(molecular_function: aminoacyl-tRNA ligase activity), GO:0005524(molecular_function: ATP binding), GO:0006418(biological_process: tRNA aminoacylation for protein translation), GO:0003676(molecular_function: nucleic acid binding)	AT4G31180.1	Class II aminoacyl-tRNA and biotin synthetases superfamily protein
Medtr1g014130	chr1	+	3109176	3113524	2.87628	4.12132	2.6335	4.09066	3.53957	5.94103	4.00882	5.13008	5.90045	4.09619	4.33665	3.95998	Sas10/Utp3/C1D family protein	PF04000(Sas10/Utp3/C1D family)						AT5G25080.1	Sas10/Utp3/C1D family
Medtr1g014120	chr1	-	3114127	3115335	15.4119	13.345	17.791	20.6691	21.6127	18.4117	16.1858	13.7544	17.1869	17.4916	10.9963	15.7506	plastocyanin-like domain protein	PF02298(Plastocyanin-like domain)					GO:0005507(molecular_function: copper ion binding), GO:0009055(molecular_function: electron carrier activity)	AT4G31840.1	early nodulin-like protein 15
Medtr1g014110	chr1	+	3119471	3120004	0	0	0	0	0	0	0	0	0	0.104394	0	0	transmembrane protein, putative							AT4G31830.1
Medtr1g014510	chr1	-	3122892	3126121	2.52176	3.78751	3.78016	3.11836	2.60252	3.37314	3.91673	4.05996	3.74366	3.83529	2.51597	3.30021	nodulin MtN21/EamA-like transporter family protein	PF00892(EamA-like transporter family)		KOG4510(Permease of the drug/metabolite transporter (DMT) superfamily)			GO:0016020(cellular_component: membrane)	AT5G40240.1	nodulin MtN21 /EamA-like transporter family protein
Medtr1g014080	chr1	-	3127477	3132558	15.2532	14.9694	15.82	21.113	16.527	17.0152	16.2181	18.3748	19.1598	15.3158	13.2759	13.5929	endomembrane protein 70 family protein	PF02990(Endomembrane protein 70)	PTHR10766(TRANSMEMBRANE 9 SUPERFAMILY PROTEIN)	KOG1278(Endosomal membrane proteins, EMP70)			GO:0016021(cellular_component: integral component of membrane)	AT5G10840.1	Endomembrane protein 70 protein family
Medtr1g014070	chr1	+	3144219	3149289	0.300166	0.479075	0.453798	0.382177	0.339204	0.65442	0.658017	0.838071	0.469213	0.667168	0.549345	0.494319	phototropic-responsive NPH3 family protein	PF00651(BTB/POZ domain), PF03000(NPH3 family)	PTHR13690(FAMILY NOT NAMED), PTHR13690:SF174()				GO:0005515(molecular_function: protein binding)	AT4G31820.1	Phototropic-responsive NPH3 family protein
Medtr1g014060	chr1	+	3151005	3152705	0	0	0	0	0	0	0	0	0	0.106103	0	0	DUF674 family protein	PF05056(Protein of unknown function (DUF674))						AT3G09140.1	Protein of unknown function (DUF674)
Medtr1g014040	chr1	+	3159696	3169229	11.1506	11.1237	11.6124	11.634	10.4197	11.9094	11.3356	11.2178	14.0136	10.385	9.34929	9.95264	enoyl-CoA hydratase/isomerase	PF00378(Enoyl-CoA hydratase/isomerase)	PTHR11941(ENOYL-COA HYDRATASE-RELATED), PTHR11941:SF19(ENOYL-COA HYDRATASE/ISOMERASE DOMAIN-CONTAINING PROTEIN)	KOG1684(Enoyl-CoA hydratase)	3.1.2.4(3-hydroxyisobutyryl-CoA hydrolase.)	K05605(Metabolism of other amino acids: beta-Alanine metabolism [PATH:ko00410]: HIBCH; 3-hydroxyisobutyryl-CoA hydrolase)	GO:0003824(molecular_function: catalytic activity), GO:0008152(biological_process: metabolic process)	AT4G31810.1	ATP-dependent caseinolytic (Clp) protease/crotonase family protein
Medtr1g013820	chr1	-	3222059	3225818	17.611	16.4122	14.778	15.8869	17.0327	18.7922	17.6875	17.6537	17.1717	15.8285	16.7256	19.5665	chorismate mutase		PTHR21145(CHORISMATE MUTASE)	KOG0795(Chorismate mutase)	5.4.99.5(Chorismate mutase.)	K01850(Amino acid metabolism: Phenylalanine, tyrosine and tryptophan biosynthesis [PATH:ko00400]: E5.4.99.5; chorismate mutase)		AT5G10870.1	chorismate mutase 2
Medtr1g013800	chr1	+	3233402	3244659	0.257394	0.289149	0.296657	0.383276	0.306762	0.24398	0.301138	0.41634	0.42882	0.376968	0.159746	0.163722	actin-binding FH2 (formin 2) family protein	PF02181(Formin Homology 2 Domain), PF10409(C2 domain of PTEN tumour-suppressor protein)	PTHR23213(FORMIN-RELATED), PTHR23213:SF18()	KOG1922(Rho GTPase effector BNI1 and related formins)			GO:0005515(molecular_function: protein binding)	AT2G25050.1	Actin-binding FH2 (Formin Homology) protein
Medtr1g013790	chr1	-	3244912	3246508	0	0	0	0	0	0.273119	0.174682	0.032438	0	0.261549	0.061887	0.162695	WRKY family transcription factor	PF03106(WRKY DNA -binding domain)					GO:0003700(molecular_function: sequence-specific DNA binding transcription factor activity), GO:0043565(molecular_function: sequence-specific DNA binding), GO:0006355(biological_process: regulation of transcription, DNA-templated)	AT1G80840.1	WRKY DNA-binding protein 40
Medtr1g013760	chr1	-	3258029	3259870	0	0.245115	0.128992	0.441005	0.517042	0.30087	0.115361	0.158425	0	0.644941	0.155928	0	WRKY family transcription factor	PF03106(WRKY DNA -binding domain)					GO:0003700(molecular_function: sequence-specific DNA binding transcription factor activity), GO:0043565(molecular_function: sequence-specific DNA binding), GO:0006355(biological_process: regulation of transcription, DNA-templated)	AT1G80840.1	WRKY DNA-binding protein 40
MT4Noble_000468	chr1	+	3282966	3285466	0.991586	1.34917	1.31705	1.22972	1.76438	1.48711	1.08229	1.24078	1.59012	1.10488	1.18681	1.69215	PPR repeat protein
Medtr1g013700	chr1	-	3292908	3294869	11.8507	15.6417	12.0704	13.8418	12.7673	16.9016	18.3352	19.478	14.6816	18.6498	12.979	14.9203	CBL-interacting kinase	PF03822(NAF domain), PF00069(Protein kinase domain)	PTHR24345(SERINE/THREONINE-PROTEIN KINASE PLK), PTHR24345:SF45()	KOG0583(Serine/threonine protein kinase)			GO:0004672(molecular_function: protein kinase activity), GO:0005524(molecular_function: ATP binding), GO:0006468(biological_process: protein phosphorylation), GO:0007165(biological_process: signal transduction)	AT5G25110.1	CBL-interacting protein kinase 25
Medtr1g013680	chr1	-	3299843	3302326	0.340875	0.577667	0.364861	0.412527	0.296989	0.627833	0.474821	0.659357	0.357015	0.324475	0.349121	0.491105	GTP-binding elongation factor Tu family protein	PF03144(Elongation factor Tu domain 2), PF03143(Elongation factor Tu C-terminal domain), PF00009(Elongation factor Tu GTP binding domain)	PTHR23115:SF57(), PTHR23115(TRANSLATION FACTOR)	KOG0052(Translation elongation factor EF-1 alpha/Tu)	3.6.5.3(Protein-synthesizing GTPase.)	K03231(Infectious diseases: Legionellosis [PATH:ko05134]: EEF1A; elongation factor 1-alpha)	GO:0003924(molecular_function: GTPase activity), GO:0005525(molecular_function: GTP binding)	AT1G07920.1	GTP binding Elongation factor Tu family protein
Medtr1g013670	chr1	-	3305210	3307823	0	0.17622	0	0	0	0	0	0	0	0	0	0	hypothetical protein
Medtr1g013660	chr1	-	3316491	3321123	22.1681	27.4457	26.373	20.0305	24.1121	25.3836	21.6235	21.9129	21.1936	24.2223	21.1048	23.6221	ER membrane protein complex subunit-like protein	PF06417(Protein of unknown function (DUF1077))	PTHR19315:SF4(), PTHR19315(FAMILY NOT NAMED)	KOG3318(Predicted membrane protein)				AT5G10780.1
Medtr1g014610	chr1	+	3317763	3318313	0	0	0	0.129319	0.084848	0	0	0	0	0	0	0	hypothetical protein
Medtr1g013650	chr1	-	3322974	3329019	5.48557	6.69157	6.01637	6.80909	5.35639	6.32616	7.4296	6.90221	6.69968	7.04568	6.13102	6.15985	monogalactosyldiacylglycerol synthase	PF06925(Monogalactosyldiacylglycerol (MGDG) synthase)	PTHR21015:SF21(SUBFAMILY NOT NAMED), PTHR21015(GLYCOSYLTRANSFERASE)				GO:0016758(molecular_function: transferase activity, transferring hexosyl groups), GO:0009247(biological_process: glycolipid biosynthetic process)	AT4G31780.2	monogalactosyl diacylglycerol synthase 1
Medtr1g013640	chr1	+	3331910	3335901	1.54677	2.4333	2.01389	1.90606	1.9599	1.6913	2.79827	2.80792	2.60091	2.49162	1.58431	2.54399	hypothetical protein							AT2G24970.1
Medtr1g013630	chr1	+	3339673	3341296	0	0	0.007493	0	0	0	0	0	0	0	0	0	F-box/RNI/FBD-like domain protein	PF07723(Leucine Rich Repeat), PF00646(F-box domain)	PTHR23125()				GO:0005515(molecular_function: protein binding)	AT1G13570.1	F-box/RNI-like superfamily protein
Medtr1g013620	chr1	+	3341399	3342924	0	0.18244	0	0.073461	0	0	0	0	0	0	0	0	ubiquitin-protein ligase, putative							AT1G13570.1	F-box/RNI-like superfamily protein
Medtr1g013580	chr1	+	3361025	3364350	0	0.098823	0	0.152201	0.189564	0.103916	0.109522	0.274423	0.117079	0.149559	0.144585	0	F-box/FBD-like domain protein	PF00646(F-box domain)					GO:0005515(molecular_function: protein binding)	AT1G13570.1	F-box/RNI-like superfamily protein
Medtr1g013560	chr1	+	3371041	3374758	3.24022	3.24514	3.70166	3.1603	2.56257	2.81421	2.64212	3.86379	2.93648	3.65205	3.42036	2.74549	F-box/RNI/FBD-like domain protein	PF00646(F-box domain), PF07723(Leucine Rich Repeat)					GO:0005515(molecular_function: protein binding)	AT1G13570.1	F-box/RNI-like superfamily protein
Medtr1g013280	chr1	+	3378620	3380447	0	0	0	0	0	0	0	0.046869	0.037453	0	0	0	F-box/FBD/LRR plant protein, putative							AT1G13570.1	F-box/RNI-like superfamily protein
Medtr1g013350	chr1	-	3381303	3383894	5.53289	4.26806	5.88107	5.69372	6.19967	6.43196	5.77004	5.84743	7.41145	6.44563	5.62223	4.47313	transmembrane protein, putative							AT5G10745.1
Medtr1g014640	chr1	+	3407349	3413810	7.93509	7.58315	8.97812	10.1916	9.33385	8.12289	7.996	9.41112	9.21704	8.92245	9.91998	8.64985	phytochrome-associated protein phosphatase type 2C	PF00481(Protein phosphatase 2C)	PTHR13832(PROTEIN PHOSPHATASE 2C), PTHR13832:SF186()	KOG0698(Serine/threonine protein phosphatase)			GO:0003824(molecular_function: catalytic activity)	AT4G31750.1	HOPW1-1-interacting 2
Medtr1g013450	chr1	-	3419850	3420903	108.143	91.5278	97.1733	119.774	136.454	106.071	78.5435	90.7126	94.1086	85.1772	95.829	86.949	zinc finger constans-like protein	PF00643(B-box zinc finger), PF06203(CCT motif)		KOG1601(GATA-4/5/6 transcription factors)			GO:0008270(molecular_function: zinc ion binding), GO:0005622(cellular_component: intracellular), GO:0005515(molecular_function: protein binding)	AT5G24930.1	CONSTANS-like 4
Medtr1g013440	chr1	+	3421584	3423926	11.7848	10.5371	12.7293	12.4493	9.86439	11.7812	11.0574	10.2555	10.2653	12.7826	10.2325	11.6265	39S ribosomal protein L53/MRP-L53	PF10780(39S ribosomal protein L53/MRP-L53)						AT5G39600.1
Medtr1g014650	chr1	-	3423546	3424604	0.327582	0.532703	0.907907	0.206987	0.400186	0.499321	0.280561	0.395292	0.194319	0.477608	0.885143	0.452331	hypothetical protein
Medtr1g013430	chr1	-	3425527	3426014	0.338094	0.076719	0.757162	0.055625	0.735867	0.168651	0.168004	0.197266	0.167571	0.139224	0.237445	0.116997	glutamine dumper, putative							AT4G31730.1	glutamine dumper 1
Medtr1g013410	chr1	-	3429068	3429558	0	0	0	0.147426	0.127155	0	0	0	0	0	0	0	transmembrane protein							AT4G31730.1	glutamine dumper 1
Medtr1g013400	chr1	-	3433635	3439406	14.243	14.7227	11.1958	14.6658	11.4849	15.1775	13.4255	13.9943	12.7636	13.8602	13.0377	15.1854	phytochrome-associated protein phosphatase type 2C	PF00481(Protein phosphatase 2C)	PTHR13832(PROTEIN PHOSPHATASE 2C), PTHR13832:SF186()	KOG0698(Serine/threonine protein phosphatase)			GO:0003824(molecular_function: catalytic activity)	AT4G31750.1	HOPW1-1-interacting 2
Medtr1g013360	chr1	-	3452043	3457586	0.822527	0.818178	0.91392	1.05452	0.802352	1.02998	1.56606	1.75252	1.54365	1.3028	0.923477	1.05857	histidine kinase cytokinin receptor	PF00512(His Kinase A (phospho-acceptor) domain), PF00072(Response regulator receiver domain), PF02518(Histidine kinase-, DNA gyrase B-, and HSP90-like ATPase)	PTHR24423:SF141(), PTHR24423(TWO-COMPONENT SENSOR HISTIDINE KINASE)	KOG0519(Sensory transduction histidine kinase)			GO:0000156(molecular_function: phosphorelay response regulator activity), GO:0000160(biological_process: phosphorelay signal transduction system), GO:0006355(biological_process: regulation of transcription, DNA-templated), GO:0000155(molecular_function: phosphorelay sensor kinase activity), GO:0007165(biological_process: signal transduction), GO:0016020(cellular_component: membrane), GO:0005524(m…	AT5G10720.1	histidine kinase 5
Medtr1g014670	chr1	-	3478794	3481967	0.497163	0.955107	1.39829	1.61771	0.771105	1.13179	1.78873	2.15437	1.32723	1.80709	1.06041	1.13095	histidine kinase cytokinin receptor	PF00512(His Kinase A (phospho-acceptor) domain)	PTHR24423:SF141(), PTHR24423(TWO-COMPONENT SENSOR HISTIDINE KINASE)				GO:0000155(molecular_function: phosphorelay sensor kinase activity), GO:0007165(biological_process: signal transduction), GO:0016020(cellular_component: membrane)	AT5G10720.1	histidine kinase 5
Medtr1g014680	chr1	+	3486908	3492992	5.93634	5.0783	5.52006	5.53909	5.27897	5.7577	6.6696	6.75617	6.14719	5.17233	5.35957	6.35857	ubiquitin carboxy-terminal hydrolase	PF00443(Ubiquitin carboxyl-terminal hydrolase), PF01753(MYND finger)	PTHR24006(FAMILY NOT NAMED), PTHR24006:SF250()	KOG1865(Ubiquitin carboxyl-terminal hydrolase)			GO:0004843(molecular_function: ubiquitin-specific protease activity), GO:0006511(biological_process: ubiquitin-dependent protein catabolic process)	AT2G24640.1	ubiquitin-specific protease 19
Medtr1g014690	chr1	+	3494604	3500106	9.47585	10.8484	9.64161	11.3802	10.253	12.113	12.884	13.8747	10.777	12.4035	11.3754	12.5705	gamma-tocopherol methyltransferase	PF08241(Methyltransferase domain)	PTHR10108(METHYLTRANSFERASE), PTHR10108:SF217()	KOG1269(SAM-dependent methyltransferases)			GO:0008168(molecular_function: methyltransferase activity), GO:0008152(biological_process: metabolic process)	AT1G64970.1	gamma-tocopherol methyltransferase
Medtr1g014700	chr1	+	3502215	3504443	1.84474	1.54954	2.22048	2.01422	1.51204	1.5506	1.5206	1.74452	1.64743	1.37617	1.53912	1.2219	F-box only protein	PF00646(F-box domain)					GO:0005515(molecular_function: protein binding)	AT4G33160.1	F-box family protein
Medtr1g014710	chr1	+	3505741	3509683	16.2897	18.045	14.3629	16.9551	15.9731	17.166	15.0945	15.7191	17.1733	20.1168	17.6798	17.6821	RING-finger ubiquitin ligase	PF00097(Zinc finger, C3HC4 type (RING finger))	PTHR22763(RING ZINC FINGER PROTEIN)	KOG1493(Anaphase-promoting complex (APC), subunit 11)			GO:0046872(molecular_function: metal ion binding)	AT5G20910.1	RING/U-box superfamily protein
Medtr1g014720	chr1	-	3511878	3516674	10.7586	10.1359	10.4345	10.4673	10.8741	9.7461	10.2074	10.8596	10.4456	9.94466	10.1639	9.9785	2OG-Fe(II) oxygenase family oxidoreductase	PF03171(2OG-Fe(II) oxygenase superfamily)	PTHR13069(UNCHARACTERIZED), PTHR13069:SF2()	KOG4176(Uncharacterized conserved protein)			GO:0016491(molecular_function: oxidoreductase activity), GO:0016706(molecular_function: oxidoreductase activity, acting on paired donors, with incorporation or reduction of molecular oxygen, 2-oxoglutarate as one donor, and incorporation of one atom each of oxygen into both donors), GO:0055114(biological_process: oxidation-reduction process)	AT2G17970.1	2-oxoglutarate (2OG) and Fe(II)-dependent oxygenase superfamily protein
Medtr1g014730	chr1	+	3519914	3524426	2.82333	4.12309	3.2529	3.55195	3.84678	3.35132	3.26842	4.83532	4.07268	4.31105	3.28203	2.99127	DUF1350 family protein	PF07082(Protein of unknown function (DUF1350))						AT3G43540.1	Protein of unknown function (DUF1350)
Medtr1g014790	chr1	+	3555737	3558589	0.190474	0	0	0.083918	0	0	0.23783	0.077726	0.399896	0	0	0.020521	nodulin MtN21/EamA-like transporter family protein	PF00892(EamA-like transporter family)					GO:0016020(cellular_component: membrane)	AT3G28050.1	nodulin MtN21 /EamA-like transporter family protein
MT4Noble_000506	chr1	+	3556236	3556549	0	0.133607	0.147983	0	0	0.863425	0	0	0	0	0	0	Nodulin MtN21/EamA-like transporter family protein
Medtr1g014800	chr1	+	3562399	3563058	0	0	0	0	0	0	0	0.085419	0	0.067638	0	0	ethylene-responsive transcription factor ERF018	PF00847(AP2 domain)					GO:0003700(molecular_function: sequence-specific DNA binding transcription factor activity), GO:0006355(biological_process: regulation of transcription, DNA-templated)	AT1G74930.1	Integrase-type DNA-binding superfamily protein
Medtr1g014820	chr1	+	3573655	3574452	0	0	0	0.034436	0	0	0	0	0	0	0	0	ethylene-responsive transcription factor ERF018	PF00847(AP2 domain)					GO:0003700(molecular_function: sequence-specific DNA binding transcription factor activity), GO:0006355(biological_process: regulation of transcription, DNA-templated)	AT1G74930.1	Integrase-type DNA-binding superfamily protein
MT4Noble_000509	chr1	+	3575548	3575745	0.168146	0	0	0	0.255476	0.141704	0.039775	0.34114	0	0	0	0
Medtr1g014880	chr1	-	3594680	3600918	45.056	46.623	51.4317	49.6341	41.4671	50.2726	56.8386	58.9932	55.5266	51.6139	52.1236	49.5234	Smr (small MutS-related) domain protein	PF08590(Domain of unknown function (DUF1771))						AT2G26280.1	CTC-interacting domain 7
Medtr1g014930	chr1	-	3624922	3626782	0.541808	0.305658	0.707114	0.673729	0.631172	0.670535	0.386851	0.659701	0.20978	0.415806	0.445553	0.789436	DUF1677 family protein	PF07911(Protein of unknown function (DUF1677))						AT1G72510.1	Protein of unknown function (DUF1677)
Medtr1g015000	chr1	+	3664002	3664639	0.236146	0.39997	0.369476	0.211158	0.160714	0.690733	0.177564	0.376523	0.649104	0.309233	0.063313	0.263861	Ctr family copper transporter	PF04145(Ctr copper transporter family)	PTHR12483(SOLUTE CARRIER FAMILY 31 COPPER TRANSPORTERS), PTHR12483:SF1()	KOG3386(Copper transporter)			GO:0005375(molecular_function: copper ion transmembrane transporter activity), GO:0035434(biological_process: copper ion transmembrane transport), GO:0016021(cellular_component: integral component of membrane)	AT5G20650.1	copper transporter 5
Medtr1g015010	chr1	-	3665624	3672178	6.5716	6.19091	7.60458	6.48058	6.31917	7.11835	5.75722	7.61968	6.09473	5.87962	5.92856	5.94901	G-protein coupled receptor, putative	PF05462(Slime mold cyclic AMP receptor)	PTHR23112(G PROTEIN-COUPLED RECEPTOR 157-RELATED)			K08467(Signaling molecules and interaction: G protein-coupled receptors [BR:ko04030]: GPR157; G protein-coupled receptor 157)		AT1G48270.1	G-protein-coupled receptor 1
Medtr1g015020	chr1	-	3673267	3676465	1.6811	1.78332	2.24641	2.36275	1.65213	2.37787	3.79005	3.44244	2.58203	2.96288	3.11285	2.83185	kinase 1B	PF07714(Protein tyrosine kinase)	PTHR24420:SF685(), PTHR24420()	KOG1187(Serine/threonine protein kinase)			GO:0004672(molecular_function: protein kinase activity), GO:0006468(biological_process: protein phosphorylation)	AT2G05940.1	Protein kinase superfamily protein
Medtr1g015040	chr1	-	3681008	3682071	17.9054	20.8694	22.5961	18.7756	23.1138	19.6419	13.8802	19.3479	17.5439	18.203	18.4163	19.2606	transmembrane protein, putative
Medtr1g015073	chr1	+	3700291	3700941	0	0	0	0	0	0	0	0	0	0	0	0.08557	transmembrane protein, putative							AT4G05095.1
Medtr1g015110	chr1	-	3710663	3716339	5.68088	5.78133	5.43955	7.76478	5.78842	6.24134	6.55997	6.28332	5.75046	6.48175	4.93583	6.17906	protein phosphatase 2C family protein	PF00481(Protein phosphatase 2C)	PTHR13832(PROTEIN PHOSPHATASE 2C), PTHR13832:SF115()	KOG0698(Serine/threonine protein phosphatase)	3.1.3.16(Protein-serine/threonine phosphatase.)	K14497(Endocrine and metabolic diseases: Insulin resistance [PATH:ko04931]: PP2C; protein phosphatase 2C)	GO:0003824(molecular_function: catalytic activity)	AT1G72770.1	homology to ABI1
Medtr1g015120	chr1	+	3723601	3727194	1.82156	2.02319	1.97264	2.59096	2.28869	2.58207	3.25088	3.07171	2.64362	2.64149	2.50023	3.36288	hypothetical protein							AT5G20610.1
Medtr1g015140	chr1	-	3734089	3734958	0.835979	0.842386	0.389313	1.33944	0.478748	0.962881	1.1375	0.499873	0.830734	1.35262	0.263849	1.72139	WRKY family transcription factor	PF03106(WRKY DNA -binding domain)					GO:0003700(molecular_function: sequence-specific DNA binding transcription factor activity), GO:0043565(molecular_function: sequence-specific DNA binding), GO:0006355(biological_process: regulation of transcription, DNA-templated)	AT5G26170.1	WRKY DNA-binding protein 50
Medtr1g015165	chr1	-	3744476	3745342	8.83157	11.1554	3.88852	18.7925	18.6036	20.5797	7.54453	4.67261	12.0806	29.3863	21.1428	16.9248	cytosolic class II small heat-shock protein	PF00011(Hsp20/alpha crystallin family)	PTHR11527(SMALL HEAT-SHOCK PROTEIN HSP20 FAMILY), PTHR11527:SF14()	KOG3591(Alpha crystallins)				AT5G12020.1	17.6 kDa class II heat shock protein
Medtr1g015185	chr1	-	3746618	3751255	9.19127	12.1119	12.1134	13.2381	12.2525	13.1607	12.2282	12.0178	10.658	12.5057	10.4388	11.8383	PHD finger alfin-like protein	PF12165(Domain of unknown function (DUF3594))	PTHR23123(PHD/F-BOX CONTAINING PROTEIN)				GO:0042393(molecular_function: histone binding), GO:0006355(biological_process: regulation of transcription, DNA-templated)	AT5G20510.1	alfin-like 5
Medtr1g015275	chr1	+	3757928	3759340	0.996162	0.841151	0.894847	2.38759	0.961742	1.18081	0.911069	0.829967	0.511484	1.66086	0.608829	1.15532	hypothetical protein							AT3G13980.1
Medtr1g015290	chr1	+	3764474	3765010	1.06142	1.19944	0.613778	2.02602	1.14947	1.48629	0.658454	1.23836	1.11216	1.45254	2.22957	0.844184	ultraviolet-B-repressible protein	PF06596(Photosystem II reaction centre X protein (PsbX))					GO:0015979(biological_process: photosynthesis), GO:0009523(cellular_component: photosystem II), GO:0016020(cellular_component: membrane)	AT2G06520.1	photosystem II subunit X
Medtr1g015300	chr1	-	3765574	3769235	9.63201	12.1902	11.1757	12.609	14.0541	16.4233	13.2951	13.1705	12.7095	15.6899	15.9323	18.7047	thermospermine synthase ACAULIS protein	PF01564(Spermine/spermidine synthase)	PTHR11558(SPERMIDINE/SPERMINE SYNTHASE), PTHR11558:SF3()	KOG1562(Spermidine synthase)	2.5.1.16(Spermidine synthase.)	K00797(Metabolism of other amino acids: Glutathione metabolism [PATH:ko00480]: speE, SRM; spermidine synthase)	GO:0003824(molecular_function: catalytic activity)	AT5G19530.1	S-adenosyl-L-methionine-dependent methyltransferases superfamily protein
Medtr1g015230	chr1	+	3788448	3789577	0.092178	0.065489	0.060175	0.114051	0.012482	0.041639	0.088259	0.066327	0.082078	0.074109	0.042237	0.168597	hypothetical protein
Medtr1g015390	chr1	-	3810303	3820269	5.9184	6.0491	7.35763	5.97751	6.44718	6.39434	5.97257	7.2413	6.32492	6.62768	7.60546	6.07793	peroxisome biogenesis factor 10	PF04757(Pex2 / Pex12 amino terminal region)	PTHR23350(PEROXISOME ASSEMBLY PROTEIN 10)	KOG0317(Predicted E3 ubiquitin ligase, integral peroxisomal membrane protein)		K13346(Transport and catabolism: Peroxisome [PATH:ko04146]: PEX10; peroxin-10)		AT2G26350.1	peroxin 10
Medtr1g015410	chr1	+	3840622	3846134	15.3784	14.3305	14.906	14.2816	16.0963	14.5426	11.2437	12.2637	13.2898	12.2327	12.627	12.5202	cytokinin oxidase/dehydrogenase-like protein	PF09265(Cytokinin dehydrogenase 1, FAD and cytokinin binding), PF01565(FAD binding domain )	PTHR11748:SF31(), PTHR11748(D-LACTATE DEHYDROGENASE)	KOG1231(Proteins containing the FAD binding domain)	1.5.99.12(Cytokinin dehydrogenase.)	K00279(Metabolism of terpenoids and polyketides: Zeatin biosynthesis [PATH:ko00908]: CKX; cytokinin dehydrogenase)	GO:0008762(molecular_function: UDP-N-acetylmuramate dehydrogenase activity), GO:0016491(molecular_function: oxidoreductase activity), GO:0050660(molecular_function: flavin adenine dinucleotide binding), GO:0055114(biological_process: oxidation-reduction process), GO:0019139(molecular_function: cytokinin dehydrogenase activity), GO:0009690(biological_process: cytokinin metabolic process)	AT5G21482.1	cytokinin oxidase 7
Medtr1g015450	chr1	+	3862292	3870164	24.5221	28.23	27.3439	25.9976	25.0656	25.6518	26.3015	27.9123	27.9222	26.0566	25.9268	25.8671	F-box-like protein	PF00646(F-box domain)	PTHR23125(), PTHR23125:SF57()	KOG4341(F-box protein containing LRR)			GO:0005515(molecular_function: protein binding)	AT4G33210.1	F-box family protein
Medtr1g015470	chr1	-	3873737	3874387	0.643474	0.465229	0.058881	0.529965	0.676572	0.611429	0.289721	0.231479	0.382331	0.495396	0.422288	0.246547	transmembrane protein, putative							AT5G21910.1
Medtr1g015490	chr1	-	3884524	3884894	0.189701	0.074807	0	0.096652	0	0.226879	0.263442	0.113252	0	0	0.467867	0	transmembrane protein, putative							AT5G21910.1
Medtr1g015500	chr1	+	3886816	3889784	10.1448	8.99235	10.3719	8.29751	10.5114	9.45478	7.707	9.21338	9.73688	9.48989	8.69857	8.07841	50S ribosomal protein L33	PF00471(Ribosomal protein L33)	PTHR15238(FAMILY NOT NAMED), PTHR15238:SF1(39S RIBOSOMAL PROTEIN L33, MITOCHONDRIAL)	KOG3505(Mitochondrial/chloroplast ribosomal protein L33-like)			GO:0003735(molecular_function: structural constituent of ribosome), GO:0006412(biological_process: translation), GO:0005622(cellular_component: intracellular), GO:0005840(cellular_component: ribosome)	AT3G06320.1	Ribosomal protein L33 family protein
Medtr1g015520	chr1	-	3908186	3908531	0	0	0.162696	0.103114	0.21033	0	0	0	0	0	0	0	hypothetical protein
Medtr1g015530	chr1	+	3911308	3919054	0.627231	0.708839	0.673544	1.16765	0.626737	0.613492	0.669229	0.6922	0.510543	0.430883	0.303551	0.548595	LRR receptor-like kinase family protein	PF00560(Leucine Rich Repeat), PF00069(Protein kinase domain), PF08263(Leucine rich repeat N-terminal domain)	PTHR24420(), PTHR24420:SF825()	KOG1187(Serine/threonine protein kinase)			GO:0004672(molecular_function: protein kinase activity), GO:0005524(molecular_function: ATP binding), GO:0006468(biological_process: protein phosphorylation), GO:0005515(molecular_function: protein binding)	AT2G26330.1	Leucine-rich receptor-like protein kinase family protein
Medtr1g015540	chr1	-	3922053	3924374	0	0.012032	0	0	0	0	0	0	0.016749	0.019225	0	0	anthranilate phosphoribosyltransferase-like protein	PF00168(C2 domain), PF08372(Plant phosphoribosyltransferase C-terminal)	PTHR10024:SF97(PROTEIN D2023.3, ISOFORM A), PTHR10024(SYNAPTOTAGMIN)				GO:0005515(molecular_function: protein binding)	AT3G57880.1	Calcium-dependent lipid-binding (CaLB domain) plant phosphoribosyltransferase family protein
Medtr1g015620	chr1	+	3948600	3971342	1.76838	2.01484	1.89888	2.09947	1.72375	1.94941	2.52651	2.99559	2.4286	2.03646	2.14606	1.81822	myosin heavy chain	PF02736(Myosin N-terminal SH3-like domain), PF01843(DIL domain), PF00612(IQ calmodulin-binding motif), PF00063(Myosin head (motor domain))	PTHR13140(MYOSIN), PTHR13140:SF36()	KOG0160(Myosin class V heavy chain)			GO:0003774(molecular_function: motor activity), GO:0005524(molecular_function: ATP binding), GO:0016459(cellular_component: myosin complex), GO:0005515(molecular_function: protein binding)	AT4G33200.1	myosin, putative
Medtr1g015650	chr1	-	3975307	3979166	45.5091	38.52	47.1573	39.6295	48.2648	42.1125	48.1272	41.119	42.0874	42.8368	47.7965	47.4546	hypothetical protein							AT5G21940.1
Medtr1g015680	chr1	+	3991372	3992919	0	0.007051	0.00502	0	0	0	0	0	0	0	0	0.007218	OTU-like cysteine protease	PF02338(OTU-like cysteine protease)
Medtr1g015700	chr1	-	3997246	4003182	2.02214	2.58375	2.56965	2.13164	2.50657	2.55718	2.59912	2.46594	2.45407	2.41769	2.38509	2.5517	chalcone-flavanone isomerase family protein	PF02431(Chalcone-flavanone isomerase)					GO:0016872(molecular_function: intramolecular lyase activity)	AT2G26310.2	Chalcone-flavanone isomerase family protein
Medtr1g015710	chr1	+	4006830	4007033	0	0	0	0	0.024573	0.113696	0.121755	0.070393	0	0.129162	0	0.043243	hypothetical protein
Medtr1g015720	chr1	+	4010083	4011834	0	0	0.173126	0	0.12638	0	0	0	0	0.294065	0.056602	0	transmembrane protein, putative
Medtr1g015730	chr1	-	4014695	4015885	0.547399	0.87048	0.809205	0.910257	0.290035	0.933675	0.582918	0.404437	0.175269	0.735009	1.08706	0.706937	F-box protein interaction domain protein	PF00646(F-box domain)					GO:0005515(molecular_function: protein binding)	AT3G06240.1	F-box family protein
Medtr1g015740	chr1	-	4016529	4017700	0	0	0	0	0	0.052116	0	0	0	0	0	0	F-box and associated interaction domain protein	PF00646(F-box domain)					GO:0005515(molecular_function: protein binding)	AT3G23880.1	F-box and associated interaction domains-containing protein
Medtr1g015750	chr1	-	4018548	4026561	9.57354	12.947	11.3134	9.15092	7.49422	9.98514	15.7712	14.5374	14.8798	13.6758	11.5542	13.2899	heterotrimeric GTP-binding protein alpha subunit, putative	PF00503(G-protein alpha subunit)	PTHR10218:SF25(), PTHR10218(GTP-BINDING PROTEIN ALPHA SUBUNIT)	KOG0082(G-protein alpha subunit (small G protein superfamily))			GO:0003924(molecular_function: GTPase activity), GO:0004871(molecular_function: signal transducer activity), GO:0019001(molecular_function: guanyl nucleotide binding), GO:0031683(molecular_function: G-protein beta/gamma-subunit complex binding), GO:0007186(biological_process: G-protein coupled receptor signaling pathway)	AT2G26300.1	G protein alpha subunit 1
Medtr1g015770	chr1	+	4031843	4039454	3.19513	3.57011	3.33731	3.25275	2.79795	2.95757	4.20005	4.03806	4.59294	3.60817	4.12851	4.28872	S-adenosyl-L-methionine-dependent methyltransferase	PF08242(Methyltransferase domain), PF10294(Lysine methyltransferase)	PTHR22809(METHYLTRANSFERASE-RELATED)	KOG2361(Predicted methyltransferase)				AT2G26200.1	S-adenosyl-L-methionine-dependent methyltransferases superfamily protein
Medtr1g015780	chr1	-	4041900	4042803	1.0914	1.6107	1.2035	1.95595	1.8696	1.40167	1.13265	1.06258	2.29352	0.935252	1.55065	1.78598	hypothetical protein
Medtr1g015810	chr1	+	4063382	4064186	3.11571	4.67463	2.38602	2.32233	3.23472	2.59359	2.09687	3.12419	2.28654	1.85921	3.09847	4.05886	DUF3511 domain protein	PF12023(Domain of unknown function (DUF3511))						AT5G11970.1	Protein of unknown function (DUF3511)
Medtr1g015820	chr1	+	4067354	4073384	10.5411	12.0556	12.2088	10.9777	10.9084	11.5036	11.7852	12.2526	12.5869	11.4211	11.7196	11.1549	magnesium transporter NIPA protein	PF05653(Magnesium transporter NIPA)		KOG2922(Uncharacterized conserved protein)			GO:0015095(molecular_function: magnesium ion transmembrane transporter activity), GO:0015693(biological_process: magnesium ion transport), GO:0016020(cellular_component: membrane)	AT5G11960.1	Protein of unknown function (DUF803)
Medtr1g015830	chr1	-	4074793	4079142	14.6882	16.5938	15.4788	14.598	14.7865	15.6345	16.4032	16.6255	16.4484	16.8065	17.1588	17.1077	lysine decarboxylase family protein	PF03641(Possible lysine decarboxylase)						AT5G11950.1	Putative lysine decarboxylase family protein
Medtr1g015860	chr1	-	4089186	4092561	0.535727	0.793056	0.811666	0.946284	0.822947	1.22663	0.900617	1.05438	0.847529	1.20475	0.803897	0.656281	cytochrome P450 family protein	PF00067(Cytochrome P450)	PTHR24301(FAMILY NOT NAMED), PTHR24301:SF127()	KOG0158(Cytochrome P450 CYP3/CYP5/CYP6/CYP9 subfamilies)			GO:0005506(molecular_function: iron ion binding), GO:0016705(molecular_function: oxidoreductase activity, acting on paired donors, with incorporation or reduction of molecular oxygen), GO:0020037(molecular_function: heme binding), GO:0055114(biological_process: oxidation-reduction process)	AT2G26170.1	cytochrome P450, family 711, subfamily A, polypeptide 1
Medtr1g015890	chr1	+	4108971	4109792	25.7352	33.773	20.7531	25.1057	16.9019	20.8045	14.3124	22.9654	16.8135	23.9941	15.594	15.6227	glutaredoxin-like protein, putative	PF00462(Glutaredoxin)	PTHR10168:SF47(GLUTAREDOXIN-1), PTHR10168(GLUTAREDOXIN)	KOG1752(Glutaredoxin and related proteins)			GO:0009055(molecular_function: electron carrier activity), GO:0015035(molecular_function: protein disulfide oxidoreductase activity), GO:0045454(biological_process: cell redox homeostasis)	AT4G33040.1	Thioredoxin superfamily protein
Medtr1g015910	chr1	-	4116016	4120237	1.5685	1.6335	1.44698	1.81212	1.14757	1.91966	1.58541	2.2099	2.06745	1.93258	1.91172	1.75981	fructan exohydrolase	PF00251(Glycosyl hydrolases family 32 N-terminal domain), PF08244(Glycosyl hydrolases family 32 C terminal)		KOG0228(Beta-fructofuranosidase (invertase))				AT1G55120.1	beta-fructofuranosidase 5
Medtr1g015920	chr1	-	4121443	4122193	0.699542	0.661432	0.737058	0.446505	0.716499	0.700262	0.699577	0.642532	0.51724	0.339857	0.438963	0.460338	glycoside hydrolase family 32 amine-terminal domain protein	PF00251(Glycosyl hydrolases family 32 N-terminal domain)						AT3G13790.1	Glycosyl hydrolases family 32 protein
Medtr1g015930	chr1	-	4122613	4124578	18.7585	15.1266	15.7584	16.7461	19.526	16.5261	16.5964	13.347	17.0902	13.0677	16.1984	14.4682	C2H2 type zinc finger protein	PF01936(NYN domain)						AT5G52010.1	C2H2-like zinc finger protein
Medtr1g015940	chr1	-	4127132	4130009	1.80481	1.55961	1.25713	2.24347	1.36618	1.85335	2.20677	2.1788	2.37239	2.06042	2.0284	2.29071	fructan exohydrolase	PF08244(Glycosyl hydrolases family 32 C terminal), PF00251(Glycosyl hydrolases family 32 N-terminal domain)		KOG0228(Beta-fructofuranosidase (invertase))				AT3G13790.1	Glycosyl hydrolases family 32 protein
Medtr1g015960	chr1	-	4133671	4134004	0.466223	0.171764	0.096808	0.837301	0.472087	0.456422	0.377874	0.141191	0.587853	0.335116	0.463027	0.386637	transmembrane protein, putative
Medtr1g015970	chr1	-	4135963	4139183	6.68067	7.64544	5.24866	10.6015	4.89859	7.99506	9.47726	9.79853	8.01086	11.172	8.7154	10.6527	fructan exohydrolase	PF08244(Glycosyl hydrolases family 32 C terminal), PF00251(Glycosyl hydrolases family 32 N-terminal domain)		KOG0228(Beta-fructofuranosidase (invertase))				AT3G13790.1	Glycosyl hydrolases family 32 protein
Medtr1g015980	chr1	-	4141021	4143821	21.6975	29.6276	19.0965	26.8198	24.0579	24.2523	33.1976	26.7604	26.8864	32.9582	32.3664	37.8079	fructan exohydrolase	PF08244(Glycosyl hydrolases family 32 C terminal), PF00251(Glycosyl hydrolases family 32 N-terminal domain)		KOG0228(Beta-fructofuranosidase (invertase))				AT3G13790.1	Glycosyl hydrolases family 32 protein
MT4Noble_000581	chr1	+	4148245	4148517	0	0	0	0.144237	0	0.320655	0.110954	0	0	0	0	0
Medtr1g015990	chr1	+	4152514	4155700	0.418883	0.530481	0.346327	0.853719	0.512777	0.898901	0.46944	0.283228	0	1.42277	0.996245	0	ethylene insensitive protein
Medtr1g016000	chr1	-	4157191	4157355	0	0	0	0	0.597953	0.272071	0.09546	0.531856	0	0	0	0.236131	hypothetical protein							AT1G48720.1
Medtr1g016010	chr1	+	4158857	4161721	3.36146	3.6548	3.90448	4.34463	3.25114	4.65746	4.58098	4.74221	4.18144	4.64681	3.44224	3.32565	C2H2-type zinc finger protein	PF12171(Zinc-finger double-stranded RNA-binding)	PTHR10593(SERINE/THREONINE-PROTEIN KINASE RIO)					AT1G55110.1	indeterminate(ID)-domain 7
Medtr1g016050	chr1	+	4180320	4184942	1.81092	2.49252	2.21494	2.81772	1.90557	2.44842	3.09006	3.40663	3.01085	2.86456	2.04375	2.57452	BAAT/acyl-CoA thioester hydrolase carboxy-terminal protein	PF07866(Protein of unknown function (DUF1653)), PF08840(BAAT / Acyl-CoA thioester hydrolase C terminal), PF12146(Serine aminopeptidase, S33)	PTHR10992(ALPHA/BETA HYDROLASE FOLD-CONTAINING PROTEIN), PTHR10992:SF234()	KOG4667(Predicted esterase)				AT5G11910.1	alpha/beta-Hydrolases superfamily protein
Medtr1g016060	chr1	+	4186114	4190494	0	0	0.025295	0	0	0	0.047306	0.032383	0	0.159219	0	0.044381	fatty acid/sphingolipid desaturase	PF00173(Cytochrome b5-like Heme/Steroid binding domain), PF00487(Fatty acid desaturase)	PTHR19353(FATTY ACID DESATURASE 2), PTHR19353:SF7()	KOG4232(Delta 6-fatty acid desaturase/delta-8 sphingolipid desaturase)			GO:0020037(molecular_function: heme binding), GO:0006629(biological_process: lipid metabolic process)	AT3G61580.1	Fatty acid/sphingolipid desaturase
Medtr1g016070	chr1	+	4195061	4196827	0.591839	1.14731	1.19902	1.25495	1.18816	0.826953	0.656548	1.13685	0.931047	1.11936	0.581172	1.24559	fatty acid/sphingolipid desaturase	PF00173(Cytochrome b5-like Heme/Steroid binding domain), PF00487(Fatty acid desaturase)	PTHR19353(FATTY ACID DESATURASE 2)	KOG4232(Delta 6-fatty acid desaturase/delta-8 sphingolipid desaturase)			GO:0020037(molecular_function: heme binding), GO:0006629(biological_process: lipid metabolic process)	AT3G61580.1	Fatty acid/sphingolipid desaturase
Medtr1g016080	chr1	-	4199649	4203676	0.428406	0.535056	0.415813	0.492111	0.386831	0.527967	0.876989	0.771596	0.605836	0.526038	0.45732	0.485797	alkaline phytoceramidase (APHC)	PF05875(Ceramidase)					GO:0016811(molecular_function: hydrolase activity, acting on carbon-nitrogen (but not peptide) bonds, in linear amides), GO:0006672(biological_process: ceramide metabolic process), GO:0016021(cellular_component: integral component of membrane)	AT5G11870.2	Alkaline phytoceramidase (aPHC)
Medtr1g016100	chr1	-	4210484	4211956	5.95081	5.97042	4.76712	7.42033	5.15146	7.00729	8.45183	9.36785	6.44081	7.48855	4.73273	6.54126	plant/MHM17-10 protein, putative	PF05553(Cotton fibre expressed protein)						AT2G26110.1	Protein of unknown function (DUF761)
Medtr1g016110	chr1	+	4214827	4219541	15.0119	15.1496	14.2696	14.322	14.6519	15.3219	12.2645	14.4317	14.1103	14.9923	14.3712	14.3887	cytosolic Fe-S cluster assembly factor NUBP1-like protein	PF10609(NUBPL iron-transfer P-loop NTPase), PF02374(Anion-transporting ATPase)	PTHR23264:SF8(), PTHR23264(NUCLEOTIDE-BINDING PROTEIN NBP35 YEAST -RELATED)	KOG3022(Predicted ATPase, nucleotide-binding)				AT5G50960.1	nucleotide binding protein 35
Medtr1g016120	chr1	+	4222777	4228819	4.67516	6.02436	4.47243	3.70384	3.3423	4.20691	3.83079	3.77218	4.30064	4.60008	4.46902	4.37707	ZIP zinc/iron transport family protein	PF02535(ZIP Zinc transporter)	PTHR11040(ZINC/IRON TRANSPORTER), PTHR11040:SF1()	KOG1558(Fe2+/Zn2+ regulated transporter)			GO:0046873(molecular_function: metal ion transmembrane transporter activity), GO:0030001(biological_process: metal ion transport), GO:0055085(biological_process: transmembrane transport), GO:0016020(cellular_component: membrane)	AT1G10970.1	zinc transporter 4 precursor
Medtr1g016170	chr1	-	4238422	4240718	0.230764	0.262396	0.081265	0.213762	0.173216	0.364836	0.185663	0.288476	0.592282	0.327275	0.262197	0.345199	GATA zinc finger protein	PF00320(GATA zinc finger)	PTHR10071(TRANSCRIPTION FACTOR GATA GATA BINDING FACTOR)				GO:0003700(molecular_function: sequence-specific DNA binding transcription factor activity), GO:0008270(molecular_function: zinc ion binding), GO:0043565(molecular_function: sequence-specific DNA binding), GO:0006355(biological_process: regulation of transcription, DNA-templated)	AT5G56860.1	GATA type zinc finger transcription factor family protein
Medtr1g016210	chr1	+	4255053	4259559	0.465318	0.811625	0.81095	0.496403	0.626452	0.646857	1.06457	0.898634	0.80724	0.777099	0.83168	0.948918	disease resistance protein (CC-NBS-LRR class) family protein	PF00931(NB-ARC domain)	PTHR23155(LEUCINE-RICH REPEAT-CONTAINING PROTEIN)	KOG4658(Apoptotic ATPase)			GO:0043531(molecular_function: ADP binding)	AT3G07040.1	NB-ARC domain-containing disease resistance protein
Medtr1g016217	chr1	+	4261883	4262650	0.35194	0.485007	0.393679	0.519828	0.26974	0.351486	0.560874	0.605475	0.331042	0.667334	0.410853	0.573733	NBS-LRR resistance protein, putative		PTHR23155(LEUCINE-RICH REPEAT-CONTAINING PROTEIN), PTHR23155:SF121()					AT3G07040.1	NB-ARC domain-containing disease resistance protein
Medtr1g016230	chr1	+	4270888	4277979	39.224	43.2172	46.5563	53.0882	46.1468	51.1386	45.3065	51.3901	48.9774	47.3246	41.0319	43.2595	glycine dehydrogenase [decarboxylating] protein	PF02347(Glycine cleavage system P-protein)	PTHR11773(GLYCINE DEHYDROGENASE)	KOG2040(Glycine dehydrogenase (decarboxylating))	1.4.4.2(Glycine dehydrogenase (aminomethyl-transferring).)	K00281(Amino acid metabolism: Glycine, serine and threonine metabolism [PATH:ko00260]: GLDC, gcvP; glycine dehydrogenase)	GO:0004375(molecular_function: glycine dehydrogenase (decarboxylating) activity), GO:0006546(biological_process: glycine catabolic process), GO:0055114(biological_process: oxidation-reduction process)	AT4G33010.1	glycine decarboxylase P-protein 1
Medtr1g016235	chr1	-	4278398	4279006	3.44499	3.59963	5.03724	5.87776	4.93333	6.72203	6.49125	6.38158	3.37584	5.58918	5.30077	3.29989	hypothetical protein
Medtr1g016255	chr1	-	4296100	4296333	28.6619	29.1046	24.0946	29.8353	25.1044	31.9828	34.2628	35.4612	29.4986	27.8661	26.5613	24.4016	transmembrane protein, putative
Medtr1g016270	chr1	+	4297451	4298281	27.445	29.933	27.0492	30.2258	23.6892	37.3769	49.2514	40.3189	38.5338	38.1798	32.3716	38.1619	hypothetical protein							AT5G60030.1
Medtr1g016280	chr1	+	4298714	4299183	0	0	0	0	0	0	0	0.427097	0	0	0	0	glycine dehydrogenase [decarboxylating] protein		PTHR11773(GLYCINE DEHYDROGENASE)					AT2G26080.1	glycine decarboxylase P-protein 2
Medtr1g016290	chr1	+	4303228	4308457	0.263722	0.348006	0.632342	0.650764	0.201454	0.554288	0.688448	0.740867	0.517565	0.571271	0.476966	0.443537	CHUP1		PTHR23213:SF81(), PTHR23213(FORMIN-RELATED)					AT3G25690.1	Hydroxyproline-rich glycoprotein family protein
Medtr1g016300	chr1	+	4311042	4320959	5.62783	6.28176	7.0033	7.42896	5.02196	7.07061	9.44853	10.1661	9.28173	8.19361	9.25025	7.91223	MAP kinase kinase kinase-like protein	PF07714(Protein tyrosine kinase)	PTHR23257:SF80(), PTHR23257(SERINE-THREONINE PROTEIN KINASE)				GO:0004672(molecular_function: protein kinase activity), GO:0006468(biological_process: protein phosphorylation)	AT5G11850.1	Protein kinase superfamily protein
Medtr1g016310	chr1	-	4321580	4323851	0.098073	0.142647	0.35432	0.239609	0.18549	0.172811	0.185861	0.2158	0.1478	0.264703	0.334096	0.264406	F-box/RNI/FBD-like domain protein	PF00646(F-box domain)					GO:0005515(molecular_function: protein binding)	AT1G13570.1	F-box/RNI-like superfamily protein
MT4Noble_000610	chr1	-	4324990	4325970	0	0.064644	0	0	0	0	0	0	0	0.205965	0	0
Medtr1g016330	chr1	-	4325713	4326600	0.237529	0.334709	0.620476	0.50438	0.838299	0.328178	0.682898	0.471563	0.532409	0.374214	0.499856	0.271808	hypothetical protein
Medtr1g016335	chr1	+	4328496	4329810	1.8911	1.54119	2.33803	2.26525	1.97861	2.22644	1.67769	3.61228	1.68085	1.6989	1.77548	2.81022	hypothetical protein
Medtr1g016340	chr1	-	4333106	4335726	1.7161	2.9656	2.60852	2.66752	2.63553	1.99267	2.63328	2.80513	2.56631	2.52766	2.95026	3.25676	ubiquitin-protein ligase, putative	PF00646(F-box domain), PF07723(Leucine Rich Repeat)					GO:0005515(molecular_function: protein binding)	AT1G13570.1	F-box/RNI-like superfamily protein
Medtr1g016360	chr1	+	4337804	4341109	6.84339	6.5421	7.5862	6.7746	7.79329	8.94441	7.13402	6.92942	8.89873	7.02984	7.97285	7.62639	DUF1230 family protein	PF06799(Protein of unknown function (DUF1230))						AT5G11840.1	Protein of unknown function (DUF1230)
Medtr1g016370	chr1	+	4343130	4344181	0	0	0	0	0	0	0	0	0.059334	0	0.054788	0	Myb/SANT-like DNA-binding domain protein							AT5G05800.1
Medtr1g016390	chr1	+	4347792	4351565	9.48974	8.58133	7.52402	6.87795	9.0595	9.21842	8.39429	7.27665	9.00583	8.31495	11.2619	10.6153	protein reversion-TO-ethylene SENSITIVITY protein	PF05608(Protein of unknown function (DUF778))	PTHR20921(UNCHARACTERIZED)	KOG3150(Uncharacterized conserved protein)				AT2G26070.1	Protein of unknown function (DUF778)
Medtr1g016400	chr1	+	4355120	4356277	0	0	0.033664	0	0	0	0	0	0	0	0	0	F-box protein interaction domain protein							AT5G36200.1	F-box and associated interaction domains-containing protein
Medtr1g016410	chr1	-	4357284	4359856	9.87611	7.93314	8.9391	8.41828	8.54973	8.45764	8.8494	10.0696	9.53069	8.8289	8.74132	8.57288	Myo28B1, putative							AT5G11810.1
Medtr1g016430	chr1	-	4363297	4368624	3.0089	4.61684	3.75837	4.99444	4.2569	4.62368	4.89345	5.52003	4.91481	4.42394	2.57888	3.70536	calcineurin B-like protein 4-1		PTHR23056(CALCINEURIN B), PTHR23056:SF15()	KOG0034(Ca2+/calmodulin-dependent protein phosphatase (calcineurin subunit B), EF-Hand superfamily protein)				AT4G33000.2	calcineurin B-like protein 10
Medtr1g016440	chr1	+	4371842	4377658	12.7891	11.9033	11.8769	13.6127	9.7941	11.8789	12.7539	13.1139	13.7089	11.9306	14.3053	13.7392	histone deacetylase superfamily protein	PF00850(Histone deacetylase domain)	PTHR10625(HISTONE DEACETYLASE), PTHR10625:SF9()	KOG1344(Predicted histone deacetylase)				AT5G26040.2	histone deacetylase 2
Medtr1g016450	chr1	+	4378894	4387367	9.30889	9.78765	9.97454	10.6635	9.89184	10.0819	9.03237	11.4223	9.32912	9.69142	9.41958	8.99676	potassium efflux antiporter	PF00999(Sodium/hydrogen exchanger family)	PTHR16254(POTASSIUM/PROTON ANTIPORTER-RELATED)				GO:0015299(molecular_function: solute:proton antiporter activity), GO:0006812(biological_process: cation transport), GO:0055085(biological_process: transmembrane transport), GO:0016021(cellular_component: integral component of membrane)	AT5G11800.1	K+ efflux antiporter 6
Medtr1g016460	chr1	+	4391438	4391668	0	0	0	0	0	0	0	0	0	0.009427	0	0	transmembrane protein, putative
Medtr1g016480	chr1	+	4399288	4400145	8.01454	9.32945	8.13792	7.782	6.64318	9.09542	10.99	10.4985	10.3384	9.50201	10.0682	7.48119	abscisic acid receptor	PF10604(Polyketide cyclase / dehydrase and lipid transport)				K14496(Signal transduction: Plant hormone signal transduction [PATH:ko04075]: PYL; abscisic acid receptor PYR/PYL family)		AT2G26040.1	PYR1-like 2
Medtr1g016490	chr1	+	4410107	4412872	0	0	0	0.104563	0	0	0	0	0	0	0	0	BEL1-like homeodomain protein	PF07526(Associated with HOX), PF00046(Homeobox domain)	PTHR11850:SF14(), PTHR11850(HOMEOBOX PROTEIN TRANSCRIPTION FACTORS)	KOG0773(Transcription factor MEIS1 and related HOX domain proteins)			GO:0003700(molecular_function: sequence-specific DNA binding transcription factor activity), GO:0043565(molecular_function: sequence-specific DNA binding), GO:0006355(biological_process: regulation of transcription, DNA-templated)	AT4G32980.1	homeobox gene 1
Medtr1g016510	chr1	-	4416255	4421553	3.35992	4.2342	3.92251	5.44935	4.08484	4.12033	5.09162	5.41338	4.92167	5.39491	3.72968	4.815	pollen-specific SF21-like protein	PF03096(Ndr family)	PTHR11034(N-MYC DOWNSTREAM REGULATED), PTHR11034:SF3()	KOG2931(Differentiation-related gene 1 protein (NDR1 protein), related proteins)				AT5G11790.1	N-MYC downregulated-like 2
Medtr1g016540	chr1	-	4428437	4428994	0	0	0	0	0	0.051288	0	0	0	0	0	0	F-box protein	PF03478(Protein of unknown function (DUF295))						AT2G17030.1	F-box family protein with a domain of unknown function (DUF295)
Medtr1g016740	chr1	-	4442569	4446995	2.01313	2.43796	2.76595	3.44004	2.67142	2.76315	2.98988	3.4312	2.85112	2.58938	2.20445	2.98849	hypothetical protein							AT5G11780.1
Medtr1g016750	chr1	+	4449872	4454101	56.886	55.1225	54.6558	56.7447	58.719	58.5847	54.2487	53.2892	57.1112	57.9409	55.6161	55.188	26S proteasome regulatory particle non-ATPase subunit 12	PF03399(SAC3/GANP/Nin1/mts3/eIF-3 p25 family)	PTHR12387(26S PROTEASOME NON-ATPASE REGULATORY SUBUNIT 8)	KOG3151(26S proteasome regulatory complex, subunit RPN12/PSMD8)		K03031(Infectious diseases: Epstein-Barr virus infection [PATH:ko05169]: PSMD8, RPN12; 26S proteasome regulatory subunit N12)		AT1G64520.1	regulatory particle non-ATPase 12A
Medtr1g016760	chr1	+	4457792	4464676	32.2418	34.6506	39.5479	33.211	37.4226	36.5134	29.552	37.448	32.4262	37.4178	32.9938	37.6912	RNA-binding KH domain protein	PF00013(KH domain)	PTHR10288(KH DOMAIN CONTAINING RNA BINDING PROTEIN), PTHR10288:SF53()	KOG1676(K-homology type RNA binding proteins)		K13210(Translation: Messenger RNA Biogenesis [BR:ko03019]: FUBP; far upstream element-binding protein)	GO:0003723(molecular_function: RNA binding)	AT2G25970.1	KH domain-containing protein
Medtr1g016620	chr1	+	4473372	4477359	5.23968	5.26288	4.56945	5.45179	4.51906	5.45514	8.31078	8.31769	6.99526	6.03816	9.18607	5.59973	protein phosphatase 2C-like protein	PF00481(Protein phosphatase 2C)	PTHR13832(PROTEIN PHOSPHATASE 2C), PTHR13832:SF94()	KOG0698(Serine/threonine protein phosphatase)			GO:0003824(molecular_function: catalytic activity)	AT1G79630.1	Protein phosphatase 2C family protein
Medtr1g016630	chr1	-	4478041	4482442	4.1474	5.12252	4.52246	5.0472	4.32192	3.74904	6.06588	5.68639	4.85605	4.84192	4.30079	5.75754	PHAX RNA-binding domain protein	PF10258(PHAX RNA-binding domain)	PTHR13135(CYTOSOLIC RESINIFERATOXIN BINDING PROTEIN RBP-26)					AT3G20430.1
Medtr1g016780	chr1	+	4491952	4497253	79.6689	81.6725	55.3823	89.6394	66.8759	67.0736	62.731	58.1887	54.1934	65.4847	72.9107	67.7607	vacuolar processing enzyme	PF01650(Peptidase C13 family)	PTHR12000:SF2(), PTHR12000(HEMOGLOBINASE FAMILY MEMBER)	KOG1348(Asparaginyl peptidases)			GO:0004197(molecular_function: cysteine-type endopeptidase activity), GO:0006508(biological_process: proteolysis)	AT4G32940.1	gamma vacuolar processing enzyme
Medtr1g016790	chr1	-	4500860	4501291	0	0	16.653	0	0	0	0	0	0	0	0	0	hypothetical protein
Medtr1g016800	chr1	+	4502153	4508539	26.5154	33.1067	31.3296	32.3042	25.6338	36.7222	47.5741	48.3573	41.8429	46.7004	40.4385	41.4842	DUF1639 family protein	PF07797(Protein of unknown function (DUF1639))						AT1G55340.1	Protein of unknown function (DUF1639)
Medtr1g016850	chr1	-	4527427	4528072	69.7943	78.1724	66.8826	96.6181	100.04	84.0947	46.7003	49.2011	59.3207	68.88	51.7461	59.613	transmembrane protein, putative
MT4Noble_000646	chr1	+	4534956	4535240	0.026617	0	0	0.004703	0	0	0.026925	0.003981	0	0	0	0	Transmembrane protein, putative
Medtr1g016880	chr1	-	4538086	4543527	4.26945	4.30283	5.09436	4.87689	4.67581	4.50505	4.18798	4.91289	5.57606	4.57989	4.7938	5.27977	core-2/I-branching enzyme	PF02485(Core-2/I-Branching enzyme)					GO:0008375(molecular_function: acetylglucosaminyltransferase activity), GO:0016020(cellular_component: membrane)	AT5G11730.1	Core-2/I-branching beta-1,6-N-acetylglucosaminyltransferase family protein
Medtr1g016890	chr1	+	4543759	4543982	6.44986	6.75496	5.96485	6.49123	6.82504	7.09812	5.64158	9.0905	6.89119	5.03457	5.48204	5.32582	hypothetical protein
Medtr1g016900	chr1	-	4546641	4550572	23.9029	27.4364	27.3048	25.9323	26.3701	32.2952	25.4206	28.2113	25.6129	29.1616	28.4218	25.9754	UPF0587 C1orf123-like protein	PF05907(Eukaryotic protein of unknown function (DUF866))	PTHR12857(UNCHARACTERIZED)	KOG1296(Uncharacterized conserved protein)				AT4G32930.1
Medtr1g016920	chr1	-	4556987	4561290	3.88521	4.7074	3.78747	4.81685	3.90543	4.93494	5.77879	7.0025	5.98592	5.68455	4.57006	5.62569	EARLY flowering protein, putative							AT2G25930.1	hydroxyproline-rich glycoprotein family protein
Medtr1g016960	chr1	+	4570228	4571240	0	0	0	0	0	0	0	0	0	0.062458	0	0	hypothetical protein
Medtr1g016970	chr1	+	4575701	4582988	31.8047	31.4948	33.3367	32.8071	32.5582	33.1474	30.1334	32.994	34.7634	34.122	35.0512	34.2522	3'-5' exonuclease	PF00013(KH domain), PF01612(3'-5' exonuclease)	PTHR12124(POLYMYOSITIS/SCLERODERMA AUTOANTIGEN-RELATED)				GO:0003723(molecular_function: RNA binding), GO:0003676(molecular_function: nucleic acid binding), GO:0008408(molecular_function: 3'-5' exonuclease activity), GO:0006139(biological_process: nucleobase-containing compound metabolic process)	AT2G25910.2	3\'-5\' exonuclease domain-containing protein / K homology domain-containing protein / KH domain-containing protein
Medtr1g016980	chr1	-	4585063	4591540	30.5802	39.0604	38.4979	37.5912	35.594	38.9366	41.9934	44.1166	43.1444	40.8763	37.0439	37.8101	clathrin interactor EPSIN-like protein	PF01417(ENTH domain)	PTHR12276:SF7(CLATHRIN INTERACTOR EPSIN 1), PTHR12276(EPSIN/ENT-RELATED)	KOG2056(Equilibrative nucleoside transporter protein)				AT5G11710.1	ENTH/VHS family protein
Medtr1g017000	chr1	-	4609270	4612231	0.551162	0.594409	0.951088	0.338247	0.581334	0.314773	1.2054	0.825238	1.07638	0.879572	0.896376	1.11994	myb transcription factor	PF00249(Myb-like DNA-binding domain)	PTHR10641(MYB-LIKE DNA-BINDING PROTEIN MYB)	KOG0048(Transcription factor, Myb superfamily)			GO:0003682(molecular_function: chromatin binding)	AT5G57620.1	myb domain protein 36
Medtr1g017020	chr1	+	4618914	4624370	17.9417	23.5917	17.6025	21.6181	19.9825	24.3598	21.6666	29.0631	17.7904	19.2805	20.6808	25.5598	endo-1,4-beta-xylanase A-like protein	PF02018(Carbohydrate binding domain), PF00331(Glycosyl hydrolase family 10)					GO:0004553(molecular_function: hydrolase activity, hydrolyzing O-glycosyl compounds), GO:0005975(biological_process: carbohydrate metabolic process), GO:0016798(molecular_function: hydrolase activity, acting on glycosyl bonds)	AT1G58370.1	glycosyl hydrolase family 10 protein / carbohydrate-binding domain-containing protein
Medtr1g017080	chr1	+	4656188	4662387	18.6681	21.5417	19.2356	27.5326	19.1308	21.8105	21.296	23.2613	20.6268	22.404	20.7281	19.3572	homeobox knotted-like protein	PF03790(KNOX1 domain ), PF00046(Homeobox domain), PF03791(KNOX2 domain ), PF03789(ELK domain )	PTHR11850(HOMEOBOX PROTEIN TRANSCRIPTION FACTORS), PTHR11850:SF50(PRE-B-CELL LEUKEMIA TRANSCRIPTION FACTOR 2)	KOG0773(Transcription factor MEIS1 and related HOX domain proteins)			GO:0003700(molecular_function: sequence-specific DNA binding transcription factor activity), GO:0043565(molecular_function: sequence-specific DNA binding), GO:0006355(biological_process: regulation of transcription, DNA-templated), GO:0003677(molecular_function: DNA binding), GO:0005634(cellular_component: nucleus)	AT4G08150.1	KNOTTED-like from Arabidopsis thaliana
Medtr1g017090	chr1	-	4663975	4666392	1.25794	1.62582	1.93773	2.00526	1.40336	1.69381	3.23937	3.86156	2.66224	3.27474	4.29138	2.75237	homeobox associated leucine zipper protein	PF00046(Homeobox domain), PF02183(Homeobox associated leucine zipper)	PTHR24326(FAMILY NOT NAMED), PTHR24326:SF218(SUBFAMILY NOT NAMED)	KOG0483(Transcription factor HEX, contains HOX and HALZ domains)			GO:0003700(molecular_function: sequence-specific DNA binding transcription factor activity), GO:0043565(molecular_function: sequence-specific DNA binding), GO:0006355(biological_process: regulation of transcription, DNA-templated), GO:0003677(molecular_function: DNA binding), GO:0005634(cellular_component: nucleus)	AT5G06710.1	homeobox from Arabidopsis thaliana
Medtr1g017120	chr1	-	4674635	4676165	0	0	0.025463	0	0	0	0	0	0	0	0	0	F-box protein interaction domain protein							AT5G36200.1	F-box and associated interaction domains-containing protein
Medtr1g017140	chr1	+	4685126	4687287	2.2714	2.55613	2.32704	2.69999	2.22482	2.95353	3.6753	3.97179	3.43307	2.80681	3.27893	2.76968	myb transcription factor	PF00249(Myb-like DNA-binding domain)	PTHR10641(MYB-LIKE DNA-BINDING PROTEIN MYB)	KOG0048(Transcription factor, Myb superfamily)		K09422(Transcription: Transcription factors [BR:ko03000]: MYBP; transcription factor MYB, plant)	GO:0003682(molecular_function: chromatin binding)	AT3G49690.1	myb domain protein 84
Medtr1g017160	chr1	+	4699269	4701806	7.00772	7.55652	6.44214	6.81148	7.1754	6.11981	6.70988	6.55255	7.3173	8.14657	6.16461	6.78853	transmembrane protein, putative							AT1G49510.1	embryo defective 1273
Medtr1g017170	chr1	-	4703138	4712716	3.64302	3.86118	4.25243	4.08326	3.08638	4.32562	4.39859	4.5778	5.10907	4.36284	4.63903	5.17901	ERD (early-responsive to dehydration stress) family protein	PF02714(Calcium-dependent channel, 7TM region, putative phosphate)	PTHR13018:SF5(PHOSPHATE METABOLISM PROTEIN 7), PTHR13018(PROBABLE MEMBRANE PROTEIN DUF221-RELATED)	KOG1134(Uncharacterized conserved protein)			GO:0016020(cellular_component: membrane)	AT1G58520.1	lipases;hydrolases, acting on ester bonds
Medtr1g017220	chr1	-	4748030	4752914	16.9032	19.1369	17.4022	20.4067	17.9561	20.9881	17.6389	17.2844	18.9261	17.3765	13.1608	16.872	transmembrane protein, putative							AT3G49720.1
Medtr1g017260	chr1	+	4756902	4760907	16.1221	19.9093	16.3788	16.1961	14.8674	19.3832	26.071	23.4151	22.9014	24.225	24.6209	23.8769	heat shock protein-binding protein	PF00226(DnaJ domain)	PTHR25040(), PTHR25040:SF165()					AT4G07990.2	Chaperone DnaJ-domain superfamily protein
Medtr1g017270	chr1	-	4765355	4770122	81.9635	81.9386	87.4991	76.3848	80.0615	79.4703	73.726	78.0609	82.2896	87.8313	71.0757	76.0716	squalene monooxygenase	PF01946(Thi4 family), PF08491(Squalene epoxidase)	PTHR10835(SQUALENE MONOOXYGENASE)	KOG1298(Squalene monooxygenase)			GO:0004506(molecular_function: squalene monooxygenase activity), GO:0050660(molecular_function: flavin adenine dinucleotide binding), GO:0055114(biological_process: oxidation-reduction process), GO:0016021(cellular_component: integral component of membrane)	AT1G58440.1	FAD/NAD(P)-binding oxidoreductase family protein
Medtr1g017290	chr1	+	4777014	4779568	2.89209	1.94674	2.66732	2.96058	2.19325	2.77261	2.23393	3.56492	1.95289	3.00087	2.58837	2.75548	DNA-binding protein		PTHR21521(UNCHARACTERIZED)					AT3G12210.2	DNA binding
Medtr1g017300	chr1	-	4783325	4783888	9.26989	12.2836	13.3563	11.561	9.11002	12.4048	14.6385	17.605	15.1325	18.1981	10.0888	13.045	hypothetical protein
Medtr1g017350	chr1	-	4800948	4807563	4.55246	5.65617	6.96436	6.845	4.97887	6.4618	7.66238	7.19406	8.53491	7.51146	4.74915	6.24854	transcription factor	PF00010(Helix-loop-helix DNA-binding domain)	PTHR12565(STEROL REGULATORY ELEMENT-BINDING PROTEIN), PTHR12565:SF7()				GO:0046983(molecular_function: protein dimerization activity)	AT1G10120.1	basic helix-loop-helix (bHLH) DNA-binding superfamily protein
Medtr1g017380	chr1	+	4821544	4827364	39.5157	44.8504	42.4872	46.369	40.2422	45.1127	51.1451	53.9927	54.7999	49.8194	46.2922	43.0993	TCP-1/cpn60 chaperonin family protein	PF00118(TCP-1/cpn60 chaperonin family)	PTHR11353:SF8(CHAPERONIN 60 SUBUNIT BETA 1, CHLOROPLASTIC-RELATED), PTHR11353(CHAPERONIN)	KOG0356(Mitochondrial chaperonin, Cpn60/Hsp60p)			GO:0005524(molecular_function: ATP binding), GO:0044267(biological_process: cellular protein metabolic process)	AT1G55490.1	chaperonin 60 beta
Medtr1g017390	chr1	+	4833343	4839399	13.9125	15.611	14.5968	16.6758	15.8086	15.3317	15.8577	17.4043	16.8159	15.0881	12.4819	13.7288	TCP-1/cpn60 chaperonin family protein	PF00118(TCP-1/cpn60 chaperonin family)	PTHR11353(CHAPERONIN), PTHR11353:SF8(CHAPERONIN 60 SUBUNIT BETA 1, CHLOROPLASTIC-RELATED)	KOG0356(Mitochondrial chaperonin, Cpn60/Hsp60p)			GO:0005524(molecular_function: ATP binding), GO:0044267(biological_process: cellular protein metabolic process)	AT1G55490.1	chaperonin 60 beta
MT4Noble_000681	chr1	-	4843163	4844750	2.7e-05	0.000825	0.000404	0.000624	0.000842	9.3e-05	0	0.001284	6.9e-05	0.00071	0.000329	0
Medtr1g017400	chr1	-	4844540	4848969	0.430637	0.582713	0.76587	0.995686	0.537112	0.648755	0.972132	1.43542	0.886882	1.05586	0.641908	0.76287	AP2-like ethylene-responsive transcription factor	PF00847(AP2 domain)	PTHR11795(UNCHARACTERIZED), PTHR11795:SF332()				GO:0003700(molecular_function: sequence-specific DNA binding transcription factor activity), GO:0006355(biological_process: regulation of transcription, DNA-templated)	AT4G37750.1	Integrase-type DNA-binding superfamily protein
Medtr1g017450	chr1	-	4866395	4869439	5.40331	5.28808	5.29466	5.73652	5.81066	5.66377	6.23489	4.26604	5.03804	4.21306	4.67057	5.11721	transmembrane protein, putative	PF11255(Protein of unknown function (DUF3054))						AT1G44920.1
Medtr1g017490	chr1	+	4900623	4905273	7.1001	7.36123	10.9493	9.62541	8.55516	9.67658	8.41983	9.23882	9.79214	10.1255	6.51083	9.30116	growth-regulating factor	PF08880(QLQ), PF08879(WRC)					GO:0005524(molecular_function: ATP binding), GO:0016818(molecular_function: hydrolase activity, acting on acid anhydrides, in phosphorus-containing anhydrides), GO:0006355(biological_process: regulation of transcription, DNA-templated), GO:0005634(cellular_component: nucleus)	AT4G37740.1	growth-regulating factor 2
Medtr1g017500	chr1	+	4910192	4910976	0.285606	0.358527	0.229534	0.374823	0.307099	0.544706	0.511656	0.037264	0.209146	0.403064	0.644539	0.342122	hypothetical protein
Medtr1g017520	chr1	+	4919114	4935894	5.45213	4.84511	7.58409	7.87774	4.32149	8.0176	13.7797	15.6823	11.6493	12.0124	11.0966	9.37102	pre-mRNA-processing 40A-like protein	PF00397(WW domain), PF01846(FF domain)	PTHR11864(PRE-MRNA-PROCESSING PROTEIN PRP40)	KOG0152(Spliceosomal protein FBP11/Splicing factor PRP40)			GO:0005515(molecular_function: protein binding)	AT1G44910.1	pre-mRNA-processing protein 40A
Medtr1g017530	chr1	-	4936230	4938216	0.268085	0.534923	0.340902	0.481361	0.178039	0.29549	0.394408	0.621293	0.433055	0.60636	0.568826	0.439582	hypothetical protein
Medtr1g017540	chr1	-	4942818	4950038	0.763902	0.973082	0.85242	1.14727	0.609762	1.04696	1.33879	1.67591	1.572	1.65376	0.82173	0.970302	kinesin motor domain protein	PF00225(Kinesin motor domain)	PTHR24115(FAMILY NOT NAMED), PTHR24115:SF177()	KOG0242(Kinesin-like protein)			GO:0003777(molecular_function: microtubule motor activity), GO:0005524(molecular_function: ATP binding), GO:0008017(molecular_function: microtubule binding), GO:0007018(biological_process: microtubule-based movement)	AT1G59540.1	P-loop containing nucleoside triphosphate hydrolases superfamily protein
Medtr1g017570	chr1	-	4961484	4962368	0.552621	0.461975	0.552455	0.34951	0.79145	0.330982	0.679736	0.482577	0.352025	0.485224	0.505723	0.251687	basic leucine zipper transcription factor	PF00170(bZIP transcription factor)					GO:0003700(molecular_function: sequence-specific DNA binding transcription factor activity), GO:0043565(molecular_function: sequence-specific DNA binding), GO:0006355(biological_process: regulation of transcription, DNA-templated)	AT3G49760.1	basic leucine-zipper 5
Medtr1g017590	chr1	+	4970344	4970767	0	0	0	0	0	0.205298	0	0	0	0	0	0	phytosulfokine precursor protein	PF06404(Phytosulfokine precursor protein (PSK))					GO:0008083(molecular_function: growth factor activity), GO:0008283(biological_process: cell proliferation), GO:0005576(cellular_component: extracellular region)	AT3G49780.1	phytosulfokine 4 precursor
Medtr1g017700	chr1	+	5034655	5035611	3.02783	3.03222	2.90938	2.77432	0.997888	1.83204	3.5267	2.84174	3.70308	2.62473	2.48925	3.42654	phytosulfokine precursor protein	PF06404(Phytosulfokine precursor protein (PSK))					GO:0008083(molecular_function: growth factor activity), GO:0008283(biological_process: cell proliferation), GO:0005576(cellular_component: extracellular region)	AT3G49780.1	phytosulfokine 4 precursor
Medtr1g017770	chr1	+	5043580	5045280	2.38996	3.57131	3.78215	1.16179	1.69855	1.41447	3.60327	3.43992	3.64809	2.8721	2.11174	3.01483	E3 ubiquitin ligase PUB14	PF04564(U-box domain)	PTHR22849(WDSAM1 PROTEIN)				GO:0004842(molecular_function: ubiquitin-protein transferase activity), GO:0016567(biological_process: protein ubiquitination), GO:0000151(cellular_component: ubiquitin ligase complex)	AT3G49810.1	ARM repeat superfamily protein
Medtr1g017780	chr1	+	5046332	5048547	26.0515	30.0417	30.3348	25.4186	27.021	27.2061	25.3817	27.9392	30.1279	29.787	22.8835	23.5828	40S ribosomal protein S11-1	PF00366(Ribosomal protein S17)	PTHR10744(40S RIBOSOMAL PROTEIN S11 FAMILY MEMBER)	KOG1728(40S ribosomal protein S11)			GO:0003735(molecular_function: structural constituent of ribosome), GO:0006412(biological_process: translation), GO:0005622(cellular_component: intracellular), GO:0005840(cellular_component: ribosome)	AT5G23740.1	ribosomal protein S11-beta
Medtr1g017800	chr1	-	5053981	5055104	0	0	0	0	0	0	0	0.025009	0	0	0	0	hypothetical protein							AT1G15680.1	F-box family protein
Medtr1g017820	chr1	-	5065499	5065957	0	0	0	0	0	0	0	0	0.18032	0	0	0	hypothetical protein
Medtr1g017830	chr1	+	5066497	5067776	20.2909	26.514	23.3882	0	19.728	24.0129	33.6578	28.4604	26.1315	30.2651	28.0843	28.7981	hypothetical protein							AT1G10140.1	Uncharacterised conserved protein UCP031279
Medtr1g017840	chr1	+	5067896	5068474	0.007642	0	0.096827	0.171902	0	0.134714	0.153109	0.06032	0	0.089511	0.455665	0.188754	hypothetical protein							AT2G04420.1	Polynucleotidyl transferase, ribonuclease H-like superfamily protein
Medtr1g017870	chr1	+	5082312	5088338	2.72271	3.43117	2.64962	3.23419	2.72653	3.00551	3.61866	3.81837	3.13326	4.60655	3.46091	3.96134	FKBP-type peptidyl-prolyl cis-trans isomerase	PF00254(FKBP-type peptidyl-prolyl cis-trans isomerase)	PTHR10516(PEPTIDYL-PROLYL CIS-TRANS ISOMERASE), PTHR10516:SF66()	KOG0543(FKBP-type peptidyl-prolyl cis-trans isomerase)			GO:0006457(biological_process: protein folding)	AT3G25230.2	rotamase FKBP 1
Medtr1g017880	chr1	+	5089826	5097367	9.29399	9.71701	10.0106	9.6553	9.49311	10.0814	8.6332	10.5492	9.80176	9.82328	8.12142	7.7865	transducin/WD-like repeat-protein	PF00400(WD domain, G-beta repeat)	PTHR22841(), PTHR22841:SF4()	KOG2048(WD40 repeat protein)		K14548(Translation: Ribosome biogenesis [BR:ko03009]: UTP4, CIRH1A; U3 small nucleolar RNA-associated protein 4)	GO:0005515(molecular_function: protein binding)	AT4G07410.1	Transducin family protein / WD-40 repeat family protein
Medtr1g017890	chr1	-	5098091	5098753	0.093651	0	0	0	0.146172	0	0	0	0.061699	0	0	0.241445	hypothetical protein							AT1G58460.1
Medtr1g017900	chr1	-	5102115	5103769	4.20934	4.65602	4.48599	4.63105	6.008	4.67442	5.60759	5.1928	4.28437	4.63875	6.13347	5.72005	hypothetical protein
Medtr1g017910	chr1	-	5105397	5107858	0	0	0.043767	0.055379	0.025031	0.052384	0	0.058182	0.020219	0	0	0	exocyst subunit exo70 family protein	PF03081(Exo70 exocyst complex subunit)	PTHR12542:SF7(EXOCYST COMPLEX COMPONENT 7), PTHR12542(EXOCYST COMPLEX PROTEIN EXO70)	KOG2344(Exocyst component protein and related proteins)			GO:0006887(biological_process: exocytosis), GO:0000145(cellular_component: exocyst)	AT4G31540.1	exocyst subunit exo70 family protein G1
Medtr1g017920	chr1	-	5111821	5113230	0.072032	0.046104	0	0.070114	0	0.027328	0.050699	0	0	0	0	0.031803	hypothetical protein							AT1G27461.1
Medtr1g017940	chr1	+	5119140	5121604	5.82758	6.96896	7.15988	6.02308	7.19652	6.69425	6.82648	5.66333	6.20953	6.56145	6.6773	7.38213	F-box protein	PF00646(F-box domain)					GO:0005515(molecular_function: protein binding)	AT3G12350.1	F-box family protein
Medtr1g017950	chr1	-	5123274	5125455	26.4882	32.5649	27.9665	33.6355	28.6456	34.1261	33.7606	39.6119	36.1247	32.3233	31.2364	29.9881	GATA type zinc finger transcription factor family protein	PF00412(LIM domain)	PTHR24206:SF66(), PTHR24206(FAMILY NOT NAMED)	KOG1700(Regulatory protein MLP and related LIM proteins)			GO:0008270(molecular_function: zinc ion binding)	AT1G10200.1	GATA type zinc finger transcription factor family protein
Medtr1g017990	chr1	+	5145127	5146802	13.4565	14.2996	11.2244	11.5617	9.58537	12.6814	22.1435	14.2995	16.333	18.0902	20.125	18.5452	ZCF37, putative							AT1G59590.1	ZCF37
Medtr1g018000	chr1	-	5148392	5152864	13.5299	16.1417	13.6562	14.5067	14.457	14.6684	15.1823	16.0866	15.3598	16.2997	13.2401	15.0036	ZCW7		PTHR12484(B-LYMPHOCYTE ANTIGEN-RELATED)					AT1G59600.1	ZCW7
Medtr1g018020	chr1	+	5156633	5158557	17.7038	18.2583	15.1891	17.0575	18.2145	17.7853	19.8242	20.2376	19.9254	23.073	19.7178	20.3231	hypothetical protein							AT5G63905.1
Medtr1g018030	chr1	+	5159586	5161518	0.233865	0.386479	0.469285	1.3169	0.972874	0.580763	0.664979	0.391987	0.95578	0.264248	0.328512	0.393107	acyl-CoA N-acyltransferase domain protein	PF00583(Acetyltransferase (GNAT) family)	PTHR13355(GLUCOSAMINE 6-PHOSPHATE N-ACETYLTRANSFERASE)				GO:0008080(molecular_function: N-acetyltransferase activity)	AT1G26220.1	Acyl-CoA N-acyltransferases (NAT) superfamily protein
Medtr1g018040	chr1	-	5162750	5167903	0.774814	0.874266	0.701541	0.735599	0.74251	0.870255	0.70893	0.90834	0.976477	0.983578	0.797797	0.578766	TPR 7B-like protein		PTHR23083(TETRATRICOPEPTIDE REPEAT PROTEIN, TPR), PTHR23083:SF174()	KOG4162(Predicted calmodulin-binding protein)				AT1G27460.1	no pollen germination related 1
Medtr1g018300	chr1	-	5182045	5185855	0	0	0	0.079977	0	0	0	0	0	0	0	0	hypothetical protein
Medtr1g018320	chr1	+	5202292	5203901	99.587	72.007	94.5009	75.5362	72.9858	61.6445	77.7807	73.6681	75.3992	81.2002	91.1089	84.3532	sigma factor sigb regulation rsbq-like protein	PF00561(alpha/beta hydrolase fold)	PTHR10992(ALPHA/BETA HYDROLASE FOLD-CONTAINING PROTEIN), PTHR10992:SF13()	KOG1454(Predicted hydrolase/acyltransferase (alpha/beta hydrolase superfamily))				AT3G03990.1	alpha/beta-Hydrolases superfamily protein
Medtr1g018180	chr1	-	5219153	5221615	33.7387	31.7498	30.9173	29.5127	27.5738	28.2751	34.5466	30.989	30.0127	35.1144	38.0339	36.3678	armadillo/beta-catenin-like repeat protein	PF00514(Armadillo/beta-catenin-like repeat)	PTHR23315:SF35(), PTHR23315(BETA CATENIN-RELATED ARMADILLO REPEAT-CONTAINING)				GO:0005515(molecular_function: protein binding)	AT3G01400.1	ARM repeat superfamily protein
Medtr1g018200	chr1	+	5228214	5233730	40.9601	47.7207	54.0048	40.9936	49.5245	47.4713	45.9293	60.3021	43.8004	48.3498	38.6107	47.7555	beta-like galactosidase	PF01301(Glycosyl hydrolases family 35)	PTHR23421(BETA-GALACTOSIDASE RELATED), PTHR23421:SF33()	KOG0496(Beta-galactosidase)	3.2.1.23(Beta-galactosidase.)	K01190(Glycan biosynthesis and metabolism: Other glycan degradation [PATH:ko00511]: lacZ; beta-galactosidase)	GO:0004553(molecular_function: hydrolase activity, hydrolyzing O-glycosyl compounds), GO:0005975(biological_process: carbohydrate metabolic process)	AT4G26140.1	beta-galactosidase 12
Medtr1g018205	chr1	+	5242717	5245592	3.56324	4.76547	3.64259	4.50443	5.12442	4.91475	4.49959	4.03943	4.75944	4.98635	3.49316	3.81169	porin/voltage-dependent anion-selective channel protein	PF01459(Eukaryotic porin)	PTHR11743:SF14(), PTHR11743(VOLTAGE-DEPENDENT ANION-SELECTIVE CHANNEL)	KOG3126(Porin/voltage-dependent anion-selective channel protein)			GO:0055085(biological_process: transmembrane transport), GO:0005741(cellular_component: mitochondrial outer membrane)	AT5G67500.1	voltage dependent anion channel 2
Medtr1g018140	chr1	-	5249033	5250181	3.98103	3.97394	3.93498	3.18117	3.11504	3.29639	3.49741	3.15627	3.58906	5.33427	3.33035	5.35892	F-box/kelch-repeat plant protein	PF00646(F-box domain)					GO:0005515(molecular_function: protein binding)	AT5G43190.1	Galactose oxidase/kelch repeat superfamily protein
Medtr1g018130	chr1	+	5253026	5255447	0	0.1947	0	0	0	0.414506	0	0.039122	0.062748	0	0.031902	0.062612	transmembrane protein, putative							AT5G46295.1
Medtr1g018350	chr1	-	5255703	5269271	4.59689	4.82024	4.93249	5.34664	4.38268	4.84811	4.01505	4.79001	4.79129	4.96711	4.92236	4.89813	SPOC domain protein	PF07744(SPOC domain)						AT1G27750.1	nucleic acid binding
MT4Noble_000730	chr1	+	5258517	5259196	0	0.062088	0	0.120716	0	0	0.285533	0.081018	0.414784	0.210736	0.145195	0.148869
Medtr1g018090	chr1	-	5271864	5273706	2.95336	2.76194	2.2671	3.37603	2.32448	3.42612	4.15044	2.70119	3.3667	3.69039	2.90618	3.80713	helix loop helix DNA-binding domain protein							AT4G33880.1	ROOT HAIR DEFECTIVE 6-LIKE 2
Medtr1g018420	chr1	+	5294238	5295310	85.8212	85.1017	95.8734	67.4597	77.7947	79.5598	68.023	69.5663	88.3079	88.3554	81.088	82.7898	C2H2-type zinc finger protein		PTHR26374(FAMILY NOT NAMED), PTHR26374:SF459()					AT1G27730.1	salt tolerance zinc finger
Medtr1g018440	chr1	-	5309252	5313894	0.572451	0.494838	0.646778	0.599426	0.751368	0.803886	0.641484	0.533221	0.766427	0.389588	0.452405	0.792376	DUF566 family protein	PF04484(Family of unknown function (DUF566) )						AT1G49890.1	Family of unknown function (DUF566)
Medtr1g018470	chr1	-	5331283	5333355	0.998366	1.88598	1.92674	1.87901	2.15337	2.12094	1.19939	2.20762	1.80282	2.46422	0.98948	1.52846	transmembrane protein, putative							AT5G01075.1	Glycosyl hydrolase family 35 protein
Medtr1g018480	chr1	+	5334173	5343203	1.11263	1.15656	1.26081	1.05388	1.08533	1.22419	1.42417	1.8368	1.14228	1.28067	1.32166	1.11602	calcium-binding EF hand-like protein		PTHR11216:SF12(), PTHR11216(EH DOMAIN)	KOG0998(Synaptic vesicle protein EHS-1 and related EH domain proteins)				AT1G21630.1	Calcium-binding EF hand family protein
Medtr1g418505	chr1	-	5349002	5351440	0.821651	1.58233	1.54522	1.28439	1.21939	1.66595	1.00222	1.71864	1.20141	2.04227	0.694205	1.06007	transmembrane protein, putative							AT5G01075.1	Glycosyl hydrolase family 35 protein
Medtr1g418545	chr1	+	5360731	5364929	26.6023	24.9379	26.3666	29.3525	29.8959	28.6322	27.0128	28.7115	25.498	28.8526	31.8259	31.5497	acyl-CoA-binding domain protein	PF00887(Acyl CoA binding protein)	PTHR23310:SF14(PROTEIN ACBP-7), PTHR23310(ACYL-COA-BINDING PROTEIN, ACBP)	KOG0817(Acyl-CoA-binding protein)			GO:0000062(molecular_function: fatty-acyl-CoA binding)	AT4G24230.6	acyl-CoA-binding domain 3
Medtr1g018510	chr1	+	5374250	5376769	27.9907	32.8082	21.4287	40.8183	24.3277	28.0043	24.0678	23.5494	21.6269	22.6674	18.4642	23.0844	subtilisin-like serine protease	PF00082(Subtilase family), PF05922(Peptidase inhibitor I9), PF02225(PA domain)	PTHR10795(PROPROTEIN CONVERTASE SUBTILISIN/KEXIN), PTHR10795:SF17()				GO:0004252(molecular_function: serine-type endopeptidase activity), GO:0006508(biological_process: proteolysis), GO:0042802(molecular_function: identical protein binding), GO:0043086(biological_process: negative regulation of catalytic activity)	AT5G67360.1	Subtilase family protein
Medtr1g018550	chr1	+	5385012	5387942	13.0869	13.9926	16.0743	10.8812	10.828	12.214	18.9719	16.8647	17.4063	15.55	15.4188	17.8079	syntaxin 6, amine-terminal protein	PF09177(Syntaxin 6, N-terminal)					GO:0048193(biological_process: Golgi vesicle transport), GO:0016020(cellular_component: membrane)	AT1G27700.1	Syntaxin/t-SNARE family protein
MT4Noble_000744	chr1	+	5389734	5390434	0.522797	0	0.059263	0	0	0	0	0	0	0	0	0
MT4Noble_000745	chr1	-	5390517	5396777	0	0.051223	0.029456	0.048595	0.063375	0.031462	0.021684	0.044268	0.049461	0.06165	0.047243	0.060996	VEP1 , putative
Medtr1g018580	chr1	-	5390686	5392038	0	0	0	0	0	0	0	0	0	0.04224	0	0	3-oxo-delta(4,5)-steroid 5-beta-reductase-like protein							AT4G24220.2	NAD(P)-binding Rossmann-fold superfamily protein
Medtr1g018590	chr1	-	5394224	5395861	0	0	0.037975	0.184697	0	0	0	0	0	0	0	0	3-oxo-delta(4,5)-steroid 5-beta-reductase-like protein							AT4G24220.1	NAD(P)-binding Rossmann-fold superfamily protein
Medtr1g018600	chr1	+	5398549	5398860	0.227599	0.114027	0	0.087003	0	0.108512	0.055015	0.109667	0	0.106786	0.124289	0	RALF related
Medtr1g018610	chr1	-	5399279	5402250	0.057879	0.481247	0.111354	0.170598	0.236008	0.108644	0.333237	0.173883	0.09348	0.371034	0.21954	0.190471	3-oxo-delta(4,5)-steroid 5-beta-reductase-like protein		PTHR10366(NAD DEPENDENT EPIMERASE/DEHYDRATASE), PTHR10366:SF164()					AT4G24220.1	NAD(P)-binding Rossmann-fold superfamily protein
MT4Noble_000750	chr1	-	5404796	5405940	0.002187	0	0.000108	0.000789	0	0	0	6.4e-05	0.000922	0.000927	0.000539	4.2e-05
Medtr1g018620	chr1	-	5405529	5409257	12.7614	13.4534	12.9265	13.1805	13.0404	13.9385	12.4925	13.2147	13.1154	14.5387	12.7176	14.3165	lipase	PF04788(Protein of unknown function (DUF620))						AT3G19540.1	Protein of unknown function (DUF620)
Medtr1g018640	chr1	+	5418673	5420217	23.4025	26.053	24.3196	27.1467	35.747	31.5145	22.7849	22.5157	28.9596	26.1533	20.9722	22.4952	gibberellin-regulated family protein	PF02704(Gibberellin regulated protein)						AT5G59845.1	Gibberellin-regulated family protein
Medtr1g018650	chr1	-	5420514	5422995	0	0	0	0.041265	0	0.033191	0	0	0	0	0	0	ubiquitin-protein ligase, putative		PTHR12183(UNCHARACTERIZED RING ZINC FINGER-CONTAINING PROTEIN)	KOG4172(Predicted E3 ubiquitin ligase)				AT2G38185.1	RING/U-box superfamily protein
Medtr1g018680	chr1	+	5434143	5436837	5.62505	8.2355	6.85614	7.46657	7.63958	7.70652	8.21862	6.92144	7.9717	7.97247	7.52816	6.25013	carboxy-terminal domain cyclin	PF00134(Cyclin, N-terminal domain), PF02984(Cyclin, C-terminal domain)	PTHR10177:SF49(), PTHR10177(CYCLINE)	KOG0654(G2/Mitotic-specific cyclin A)		K06627(Infectious diseases: Human papillomavirus infection [PATH:ko05165]: CCNA; cyclin-A)	GO:0005634(cellular_component: nucleus)	AT5G43080.1	Cyclin A3;1
MT4Noble_000756	chr1	+	5436972	5439482	0.174592	0	0	0	0	0.2608	0	0	0.281091	0	0	0
Medtr1g018700	chr1	+	5449752	5450066	0	0.174437	0	0.059045	0	0.067694	0	0	0	0	0	0	Clavata3/ESR (CLE) gene family member MtCLE20
Medtr1g018710	chr1	+	5453115	5453931	9.45123	9.59404	11.1884	10.655	11.259	10.5629	6.1866	9.51938	10.3953	10.0513	8.21469	8.75011	MFP1 attachment factor-like protein							AT1G47200.1	WPP domain protein 2
Medtr1g018740	chr1	-	5461098	5461352	0.873435	1.03577	0.555262	0.193187	0.860496	0.999062	0.647778	0.574961	0.633125	1.23141	0	0.510263	transmembrane protein, putative
Medtr1g018750	chr1	+	5467077	5470172	1.29257	2.23023	1.89395	2.76669	2.6014	2.38976	2.78632	3.16197	2.34318	2.86348	2.26683	1.97835	carbohydrate esterase plant-like protein	PF03629(Domain of unknown function (DUF303) )						AT4G34215.1	Domain of unknown function (DUF303)
Medtr1g018760	chr1	-	5478973	5481406	236.238	214.653	291.257	244.276	299.787	311.655	210.252	208.12	282.65	248.412	217.311	238.497	isoaspartyl peptidase/L-asparaginase	PF01112(Asparaginase)	PTHR10188(L-ASPARAGINASE)	KOG1592(Asparaginase)	3.4.19.5(Beta-aspartyl-peptidase.)	K13051(Enzyme families: Peptidases [BR:ko01002]: iaaA, ASRGL1; beta-aspartyl-peptidase (threonine type))	GO:0016787(molecular_function: hydrolase activity)	AT3G16150.1	N-terminal nucleophile aminohydrolases (Ntn hydrolases) superfamily protein
Medtr1g018790	chr1	+	5512021	5514514	27.4699	25.512	25.2911	24.9534	29.5263	24.9923	21.0616	23.318	24.2014	22.1084	24.6481	24.0783	F-box SKIP2-like protein	PF00646(F-box domain)	PTHR23125(), PTHR23125:SF44()	KOG1947(Leucine rich repeat proteins, some proteins contain F-box)			GO:0005515(molecular_function: protein binding)	AT1G47056.1	VIER F-box proteine 1
MT4Noble_000768	chr1	-	5514980	5515278	0	0	0	0	0	0	0	0	0.172153	0	0	0
Medtr1g018800	chr1	-	5515974	5523703	25.9711	27.8364	25.3626	26.4768	23.229	25.5212	23.8824	27.3221	27.646	26.9607	25.8164	23.7848	mannose-P-dolichol utilization defect 1-like protein	PF04193(PQ loop repeat )	PTHR12226:SF2(MANNOSE-P-DOLICHOL UTILIZATION DEFECT 1 PROTEIN), PTHR12226(MANNOSE-P-DOLICHOL UTILIZATION DEFECT 1 LEC35 -RELATED)					AT4G07390.1	Mannose-P-dolichol utilization defect 1 protein
Medtr1g018805	chr1	+	5518419	5519222	0.258683	0.140329	0.486891	0.209337	0	0.380688	0.269248	0.367543	0.377708	0.091471	0.185159	0.215158	hypothetical protein
Medtr1g018810	chr1	+	5530162	5532703	0.128407	0.286077	0	0.700667	0.257323	0.210409	0.205871	0.349232	0.196811	0	0	0.10787	transcription factor-like protein		PTHR13902:SF3(GB|AAF34833.1-RELATED), PTHR13902(SERINE/THREONINE-PROTEIN KINASE WNK WITH NO LYSINE -RELATED)					AT1G60060.1	Serine/threonine-protein kinase WNK (With No Lysine)-related
Medtr1g018830	chr1	-	5542120	5545314	0.813432	1.21446	1.23031	1.26521	1.14146	0.926718	0.983569	1.21683	1.14439	1.02933	1.13068	1.2312	hypothetical protein							AT1G26130.2	ATPase E1-E2 type family protein / haloacid dehalogenase-like hydrolase family protein
Medtr1g018840	chr1	-	5545981	5550841	192.392	180.963	185.213	219.594	184.71	203.173	189.307	176.415	180.155	204.588	197.588	204.009	papain family cysteine protease	PF00396(Granulin), PF00112(Papain family cysteine protease), PF08246(Cathepsin propeptide inhibitor domain (I29))	PTHR12411:SF44(), PTHR12411(CYSTEINE PROTEASE FAMILY C1-RELATED)	KOG1543(Cysteine proteinase Cathepsin L)	3.4.22.-()	K01376(Enzyme families: Peptidases [BR:ko01002]: UFSP2; UFM1-specific protease 2)	GO:0008234(molecular_function: cysteine-type peptidase activity), GO:0006508(biological_process: proteolysis)	AT1G47128.1	Granulin repeat cysteine protease family protein
Medtr1g018910	chr1	-	5570944	5572370	5.82132	5.15402	5.54007	7.70626	7.54979	7.55143	4.61339	5.03493	5.41542	6.01976	4.70299	6.00755	Serine/Threonine kinase, plant-type protein, putative		PTHR24420:SF937(), PTHR24420()	KOG0617(Ras suppressor protein (contains leucine-rich repeats))				AT4G06744.1	Leucine-rich repeat (LRR) family protein
Medtr1g018930	chr1	+	5577520	5581331	2.00987	2.41437	2.05212	2.41392	2.437	2.37948	2.36188	2.1158	1.57498	2.87713	1.96317	1.96192	hypothetical protein							AT5G47830.1
Medtr1g018940	chr1	-	5582864	5593316	3.63563	4.96795	5.50028	6.33157	4.12442	5.96848	7.83978	8.55621	8.40084	6.99074	4.60188	6.43469	chromosome-associated kinesin KIF4A-like protein	PF00225(Kinesin motor domain)	PTHR24115(FAMILY NOT NAMED), PTHR24115:SF174()	KOG0244(Kinesin-like protein)		K10395(Cell motility: Cytoskeleton proteins [BR:ko04812]: KIF4_21_27; kinesin family member 4/21/27)	GO:0003777(molecular_function: microtubule motor activity), GO:0005524(molecular_function: ATP binding), GO:0008017(molecular_function: microtubule binding), GO:0007018(biological_process: microtubule-based movement)	AT5G47820.1	P-loop containing nucleoside triphosphate hydrolases superfamily protein
Medtr1g018970	chr1	+	5618721	5624026	0.04046	0	0	0.055379	0	0.043067	0	0.020485	0	0	0.103939	0	long chain base biosynthesis protein 1a	PF00155(Aminotransferase class I and II)	PTHR13693:SF2(SERINE PALMITOYLTRANSFERASE 1), PTHR13693(CLASS II AMINOTRANSFERASE/8-AMINO-7-OXONONANOATE SYNTHASE)				GO:0030170(molecular_function: pyridoxal phosphate binding), GO:0009058(biological_process: biosynthetic process)	AT4G36480.1	long-chain base1
Medtr1g018990	chr1	-	5634166	5635581	0.006585	0	0.029268	0.053753	0.045861	0.012065	0.008604	0	0	0	0	0.010349	transmembrane protein, putative
Medtr1g019040	chr1	-	5654657	5656781	0.321944	0.239509	0.497567	0.528793	0.557063	0.550723	0.430442	0.465443	0.519577	0.481477	0.247378	0.340125	SPla/RYanodine receptor (SPRY) domain protein	PF00622(SPRY domain)					GO:0005515(molecular_function: protein binding)	AT4G06536.1	SPla/RYanodine receptor (SPRY) domain-containing protein
Medtr1g019050	chr1	+	5659533	5662682	5.57839	5.27418	5.54194	5.46553	4.81469	4.75515	4.85933	4.91484	5.33846	4.94111	5.21378	4.45984	NYN domain protein	PF01936(NYN domain)						AT5G52010.1	C2H2-like zinc finger protein
Medtr1g019110	chr1	+	5681145	5682526	11.4491	11.6361	11.3166	16.2919	12.2115	13.7652	11.5095	11.7954	10.7932	11.384	10.9081	13.3094	dehydration-responsive element-binding protein	PF00847(AP2 domain)				K09286(Transcription: Transcription factors [BR:ko03000]: EREBP; EREBP-like factor)	GO:0003700(molecular_function: sequence-specific DNA binding transcription factor activity), GO:0006355(biological_process: regulation of transcription, DNA-templated)	AT2G23340.1	DREB and EAR motif protein 3
Medtr1g019120	chr1	-	5685913	5691251	2.44873	2.98846	3.01455	3.87205	2.71017	2.4902	2.56422	3.52256	2.44611	2.94142	2.88752	2.70264	zinc finger C-x8-C-x5-C-x3-H type family protein, putative							AT1G19860.1	Zinc finger C-x8-C-x5-C-x3-H type family protein
Medtr1g019130	chr1	+	5704096	5705687	2.97695	3.99521	3.20695	6.7254	2.61757	3.5015	4.17607	5.84198	5.15613	5.68434	2.26028	2.82477	wuschel-related homeobox protein	PF00046(Homeobox domain)					GO:0003700(molecular_function: sequence-specific DNA binding transcription factor activity), GO:0043565(molecular_function: sequence-specific DNA binding), GO:0006355(biological_process: regulation of transcription, DNA-templated)	AT1G46480.1	WUSCHEL related homeobox 4
Medtr1g019150	chr1	+	5708406	5713691	53.9584	54.6591	58.2676	64.2471	53.8005	57.5087	48.945	65.8693	60.59	56.551	48.1198	46.7501	polyadenylate-binding protein	PF00658(Poly-adenylate binding protein, unique domain), PF00076(RNA recognition motif. (a.k.a. RRM, RBD, or RNP domain))	PTHR24011(), PTHR24011:SF69()	KOG0123(Polyadenylate-binding protein (RRM superfamily))		K13126(Folding, sorting and degradation: RNA degradation [PATH:ko03018]: PABPC; polyadenylate-binding protein)	GO:0003676(molecular_function: nucleic acid binding), GO:0003723(molecular_function: RNA binding)	AT4G34110.1	poly(A) binding protein 2
Medtr1g019170	chr1	+	5720163	5724512	3.29111	4.06869	3.7086	4.05676	3.76377	4.16775	4.36292	4.2604	4.12022	4.47498	3.57903	4.09714	plant organelle RNA recognition domain protein	PF11955(Plant organelle RNA recognition domain)						AT2G31290.1	Ubiquitin carboxyl-terminal hydrolase family protein
MT4Noble_000797	chr1	+	5734278	5734400	0	0.168091	0.211999	0	0.292695	0.047143	0.180593	0	0	0	0	0
Medtr1g019200	chr1	+	5740491	5747161	9.75206	11.8531	10.3713	10.8754	9.73994	11.0638	9.55086	12.2229	10.5213	11.4056	11.0291	10.2318	zinc finger (C3HC4-type RING finger) family protein	PF00097(Zinc finger, C3HC4 type (RING finger))	PTHR14155(RING FINGER DOMAIN-CONTAINING), PTHR14155:SF21()				GO:0046872(molecular_function: metal ion binding)	AT5G42940.1	RING/U-box superfamily protein
MT4Noble_000799	chr1	+	5747786	5748327	0	0	0	0	0	0	0	0.117423	0	0	0	0
Medtr1g019220	chr1	+	5748373	5748804	0	0	0	0.18652	0	0	0	0	0	0	0	0	hypothetical protein
Medtr1g019240	chr1	+	5755377	5757645	0.29311	0.181806	0.3693	0.24257	0.494789	0.43825	0.61829	0.58506	0.70275	0.517045	0.553583	0.659975	helix loop helix DNA-binding domain protein	PF00010(Helix-loop-helix DNA-binding domain)	PTHR10014:SF30(), PTHR10014()				GO:0046983(molecular_function: protein dimerization activity)	AT4G36930.1	basic helix-loop-helix (bHLH) DNA-binding superfamily protein
Medtr1g019250	chr1	+	5760299	5762861	26.2198	27.4729	26.0208	25.4889	26.5922	29.9273	30.1262	26.3617	27.0156	29.7667	28.9039	26.1888	SBP (S-ribonuclease-binding protein) family protein		PTHR12183(UNCHARACTERIZED RING ZINC FINGER-CONTAINING PROTEIN)	KOG1100(Predicted E3 ubiquitin ligase)				AT1G45976.1	S-ribonuclease binding protein 1
Medtr1g019270	chr1	+	5774038	5777522	22.4036	27.792	21.4533	17.7827	18.5754	21.6046	31.9849	22.8033	24.5622	29.0188	28.8056	33.04	triacylglycerol lipase-like protein	PF01764(Lipase (class 3))	PTHR10992:SF274(), PTHR10992(ALPHA/BETA HYDROLASE FOLD-CONTAINING PROTEIN)	KOG4569(Predicted lipase)			GO:0004806(molecular_function: triglyceride lipase activity), GO:0006629(biological_process: lipid metabolic process)	AT5G42930.1	alpha/beta-Hydrolases superfamily protein
Medtr1g019280	chr1	-	5777571	5782200	5.44258	4.61596	5.47201	6.74533	5.30395	6.0825	5.62894	6.771	6.21248	6.69625	3.55851	5.12594	carboxy-terminal region remorin	PF03763(Remorin, C-terminal region )						AT1G45207.2	Remorin family protein
Medtr1g019285	chr1	-	5790594	5791134	0.851641	1.08986	2.66967	1.524	1.42139	1.70571	1.81502	1.70004	1.44024	1.39989	2.90589	2.03326	hypothetical protein
Medtr1g019290	chr1	-	5791136	5798977	2.85846	2.54449	3.86544	3.06351	3.07656	3.60118	3.20681	4.48867	3.61118	3.4274	3.87225	3.78459	RNA cap guanine-N2 methyltransferase	PF00397(WW domain), PF09445(RNA cap guanine-N2 methyltransferase)	PTHR14741(S-ADENOSYLMETHIONINE-DEPENDENT METHYLTRANSFERASE RELATED), PTHR14741:SF23()	KOG2730(Methylase)	2.1.1.-()	K14292(Translation: RNA transport [PATH:ko03013]: TGS1; trimethylguanosine synthase)	GO:0005515(molecular_function: protein binding), GO:0008168(molecular_function: methyltransferase activity), GO:0001510(biological_process: RNA methylation), GO:0009452(biological_process: 7-methylguanosine RNA capping)	AT1G45231.2	S-adenosyl-L-methionine-dependent methyltransferases superfamily protein
Medtr1g019320	chr1	-	5805004	5805379	0.125	0.520906	0.576026	0.495108	0.54454	0.365644	0.747276	0.386623	0.35155	0	0.247776	0	hypothetical protein
Medtr1g019340	chr1	+	5812524	5819995	13.4854	17.8462	15.6169	16.0497	15.7481	18.7252	19.9944	18.8924	20.0907	19.5514	17.3078	17.9322	AGC kinase	PF00069(Protein kinase domain)	PTHR24356:SF32(), PTHR24356(SERINE/THREONINE-PROTEIN KINASE)	KOG0605(NDR and related serine/threonine kinases)			GO:0004672(molecular_function: protein kinase activity), GO:0005524(molecular_function: ATP binding), GO:0006468(biological_process: protein phosphorylation)	AT5G09890.2	Protein kinase family protein
Medtr1g019360	chr1	+	5822836	5825887	1.06285	1.00932	0.859075	1.23031	0.920681	1.43389	1.39932	1.14368	1.62744	1.12034	1.67335	1.72824	cold regulated protein, putative							AT5G42900.1	cold regulated gene 27
Medtr1g019370	chr1	-	5829992	5830207	0.030729	0	0.032595	0	0	0.065381	0	0	0	0.222297	0	0.164495	hypothetical protein
Medtr1g019410	chr1	+	5858845	5862486	0	0.047201	0	0.086121	0.044417	0.105375	0	0	0.067204	0.029572	0	0.040761	cytochrome P450 family ABA 8'-hydroxylase	PF00067(Cytochrome P450)	PTHR24286(FAMILY NOT NAMED), PTHR24286:SF63(SUBFAMILY NOT NAMED)	KOG0157(Cytochrome P450 CYP4/CYP19/CYP26 subfamilies)			GO:0005506(molecular_function: iron ion binding), GO:0016705(molecular_function: oxidoreductase activity, acting on paired donors, with incorporation or reduction of molecular oxygen), GO:0020037(molecular_function: heme binding), GO:0055114(biological_process: oxidation-reduction process)	AT3G19270.1	cytochrome P450, family 707, subfamily A, polypeptide 4
Medtr1g019430	chr1	+	5867188	5869097	24.0219	20.8794	23.9798	26.3643	21.4075	24.8979	27.6433	26.3449	23.9732	25.5824	25.739	26.5022	sterol carrier protein, putative	PF02036(SCP-2 sterol transfer family)	PTHR10094:SF8(), PTHR10094(STEROL CARRIER PROTEIN 2 SCP-2 FAMILY PROTEIN)	KOG4170(2-enoyl-CoA hydratase/3-hydroxyacyl-CoA dehydrogenase/Peroxisomal 3-ketoacyl-CoA-thiolase, sterol-binding domain and related enzymes)			GO:0032934(molecular_function: sterol binding)	AT5G42890.1	sterol carrier protein 2
Medtr1g019440	chr1	+	5870673	5873171	10.7213	11.6272	7.94719	12.3816	6.81274	7.32953	11.5651	6.95637	10.6235	10.0653	13.2442	12.995	alpha amylase domain protein	PF07821(Alpha-amylase C-terminal beta-sheet domain), PF00128(Alpha amylase, catalytic domain)	PTHR10357(ALPHA-AMYLASE), PTHR10357:SF9()	KOG0471(Alpha-amylase)	3.2.1.1(Alpha-amylase.)	K01176(Digestive system: Carbohydrate digestion and absorption [PATH:ko04973]: AMY, amyA, malS; alpha-amylase)	GO:0003824(molecular_function: catalytic activity), GO:0043169(molecular_function: cation binding), GO:0005975(biological_process: carbohydrate metabolic process), GO:0004556(molecular_function: alpha-amylase activity), GO:0005509(molecular_function: calcium ion binding)	AT4G25000.1	alpha-amylase-like
Medtr1g019480	chr1	+	5884776	5886764	0	0.086276	0	0.132358	0	0.086021	0.12978	0.068627	0.223084	0.190743	0.257933	0.252338	alpha amylase domain protein	PF00128(Alpha amylase, catalytic domain), PF07821(Alpha-amylase C-terminal beta-sheet domain)	PTHR10357:SF9(), PTHR10357(ALPHA-AMYLASE)	KOG0471(Alpha-amylase)			GO:0003824(molecular_function: catalytic activity), GO:0043169(molecular_function: cation binding), GO:0005975(biological_process: carbohydrate metabolic process), GO:0004556(molecular_function: alpha-amylase activity), GO:0005509(molecular_function: calcium ion binding)	AT4G25000.1	alpha-amylase-like
Medtr1g019490	chr1	-	5887207	5891628	1.85269	2.28013	1.90267	2.39427	1.60359	2.60752	4.17101	3.76283	3.40636	2.91771	3.37814	3.65258	WEAK movement UNDER BLUE LIGHT-like protein	PF05701(Weak chloroplast movement under blue light)						AT2G26570.1	Plant protein of unknown function (DUF827)
Medtr1g019500	chr1	+	5893226	5901376	6.2636	7.07191	6.76848	7.48501	6.30613	7.51534	8.01036	7.85867	8.40043	7.85789	6.52773	7.16039	vacuolar protein sorting-associated-like protein	PF12451(Vacuolar protein sorting protein 11 C terminal), PF00637(Region in Clathrin and VPS)	PTHR23323:SF24(VACUOLAR PROTEIN SORTING-ASSOCIATED PROTEIN 11 HOMOLOG), PTHR23323(VACUOLAR MEMBRANE PROTEIN RELATED)	KOG2114(Vacuolar assembly/sorting protein PEP5/VPS11)			GO:0006886(biological_process: intracellular protein transport), GO:0016192(biological_process: vesicle-mediated transport)	AT2G05170.1	vacuolar protein sorting 11
Medtr1g019510	chr1	+	5901617	5903233	0.465867	0.61627	0.616661	0.780706	0.532372	0.614705	0.65676	0.274096	0.476077	0.431884	0.644219	0.534181	UDP-glucosyltransferase family protein	PF00201(UDP-glucoronosyl and UDP-glucosyl transferase)	PTHR11926(GLUCOSYL/GLUCURONOSYL TRANSFERASES), PTHR11926:SF15()	KOG1192(UDP-glucuronosyl and UDP-glucosyl transferase)			GO:0016758(molecular_function: transferase activity, transferring hexosyl groups), GO:0008152(biological_process: metabolic process)	AT4G01070.1	UDP-Glycosyltransferase superfamily protein
Medtr1g019520	chr1	+	5905885	5906544	0.050763	0.134618	0.289995	0.117546	0.102881	0.155307	0.111065	0	0.116894	0.143854	0	0.07574	UDP-glucosyltransferase family protein	PF00201(UDP-glucoronosyl and UDP-glucosyl transferase)	PTHR11926(GLUCOSYL/GLUCURONOSYL TRANSFERASES), PTHR11926:SF15()				GO:0016758(molecular_function: transferase activity, transferring hexosyl groups), GO:0008152(biological_process: metabolic process)	AT4G01070.1	UDP-Glycosyltransferase superfamily protein
Medtr1g019540	chr1	-	5911766	5915169	2.38364	2.18258	2.63229	3.07053	2.8271	2.98343	4.20082	3.78262	2.99283	3.3927	3.15665	3.16276	UDP-glucuronate:xylan alpha-glucuronosyltransferase	PF01501(Glycosyl transferase family 8)	PTHR11183(GLYCOGENIN), PTHR11183:SF1()	KOG1950(Glycosyl transferase, family 8 - glycogenin)			GO:0016757(molecular_function: transferase activity, transferring glycosyl groups)	AT4G33330.1	plant glycogenin-like starch initiation protein 3
Medtr1g019545	chr1	+	5917266	5917881	0	0.201098	0.188454	0.155204	0.135773	0.147322	0.119732	0	0.56182	0.469565	0	0.262389	hypothetical protein
Medtr1g019550	chr1	-	5918200	5924682	0.38774	0.40118	0.321775	0.451673	0.357409	0.460321	0.36018	0.476486	0.613676	0.414807	0.294225	0.467613	disease resistance protein (TIR-NBS-LRR class), putative	PF00560(Leucine Rich Repeat), PF00931(NB-ARC domain)	PTHR11017(LEUCINE-RICH REPEAT-CONTAINING PROTEIN), PTHR11017:SF20(DISEASE RESISTANCE RPP5 LIKE PROTEIN-RELATED)	KOG4658(Apoptotic ATPase)			GO:0005515(molecular_function: protein binding), GO:0043531(molecular_function: ADP binding)	AT4G16890.1	disease resistance protein (TIR-NBS-LRR class), putative
Medtr1g019590	chr1	+	5934153	5934744	0.197545	0.121449	0.131701	0.212281	0.053115	0	0.527694	0.142847	0.150206	0	0.058485	0.635369	EF-hand pair protein
Medtr1g019600	chr1	+	5935922	5936336	0.999247	0.402598	0.793586	0.631077	0.333825	0.360126	0.588777	1.34694	0.761341	0.655379	0.180209	1.07405	EF-hand pair protein							AT4G03290.1	EF hand calcium-binding protein family
Medtr1g019610	chr1	+	5937553	5937846	1.10518	1.52178	0.801788	1.01448	0.580493	0.668032	0.872308	1.17648	0.825854	1.34508	0.439662	0.700952	EF hand protein							AT2G43290.1	Calcium-binding EF-hand family protein
Medtr1g019620	chr1	-	5938193	5941945	6.55417	6.85803	7.7794	6.3958	7.21953	8.14466	6.31702	7.82545	6.57274	8.17926	6.75936	7.51747	cytosolic Fe-S cluster assembly factor NUBP1-like protein	PF02374(Anion-transporting ATPase), PF10609(NUBPL iron-transfer P-loop NTPase)	PTHR23264:SF8(), PTHR23264(NUCLEOTIDE-BINDING PROTEIN NBP35 YEAST -RELATED)	KOG3022(Predicted ATPase, nucleotide-binding)				AT5G50960.1	nucleotide binding protein 35
Medtr1g019640	chr1	+	5948679	5949279	28.0826	22.6045	23.47	14.5496	12.0328	18.8515	29.9829	25.745	27.0117	26.2269	25.6378	30.5707	EF hand protein							AT2G43290.1	Calcium-binding EF-hand family protein
Medtr1g019650	chr1	-	5950928	5951475	0	0	0	0.088446	0	0	0.341775	0	0	0	0	0	albumin I	PF08027(Albumin I chain b)					GO:0045735(molecular_function: nutrient reservoir activity), GO:0009405(biological_process: pathogenesis)
Medtr1g019660	chr1	+	5954341	5955225	12.4389	11.6282	11.1894	3.63596	3.06334	5.17917	13.7017	10.7552	10.5239	12.3623	12.4979	14.7565	EF-hand protein							AT2G43290.1	Calcium-binding EF-hand family protein
Medtr1g019670	chr1	+	5960487	5961036	0.139072	0	0.154559	0.046917	0.0638	0.057475	0.435447	0.108305	0.134921	0.125113	0	0.460232	EF hand protein
Medtr1g019715	chr1	+	5979017	5979586	0.905336	1.35907	1.00827	1.40633	0.406146	1.19679	1.45783	1.54705	1.34428	1.27829	1.43393	0.689985	EF-hand pair protein							AT1G73630.1	EF hand calcium-binding protein family
Medtr1g019720	chr1	+	5982916	5983203	0.111211	0	0	0.249014	0.335456	0.155874	0	0	0	0	0	0	EF-hand pair protein							AT1G73630.1	EF hand calcium-binding protein family
Medtr1g019740	chr1	-	5985758	5992745	3.43028	4.85072	4.11632	4.50479	3.26463	4.7094	4.43884	5.0885	4.59214	4.72903	3.95697	4.60794	phosphatidic acid phosphohydrolase	PF04571(lipin, N-terminal conserved region), PF08235(LNS2 (Lipin/Ned1/Smp2))	PTHR12181:SF4(), PTHR12181(LIPIN)					AT5G42870.1	phosphatidic acid phosphohydrolase 2
Medtr1g019750	chr1	-	5998509	5999666	0.645611	1.26218	1.32609	0.761836	0.646973	1.3192	1.84881	1.51397	1.42287	1.56607	1.44055	1.2779	BRI1 kinase inhibitor 1, putative							AT5G42750.1	BRI1 kinase inhibitor 1
Medtr1g019760	chr1	-	6004898	6010964	14.2762	13.6991	14.4679	18.0352	14.4951	15.5463	16.4678	14.3638	17.3736	15.9343	13.4853	15.5318	catalytic/protein phosphatase type 2C	PF00481(Protein phosphatase 2C)	PTHR13832(PROTEIN PHOSPHATASE 2C), PTHR13832:SF25(PROTEIN PHOSPHATASE 2C 12-RELATED)	KOG0698(Serine/threonine protein phosphatase)			GO:0003824(molecular_function: catalytic activity)	AT1G47380.1	Protein phosphatase 2C family protein
Medtr1g019770	chr1	-	6018832	6022603	1.0164	1.00808	1.04681	1.32224	0.988376	1.26912	1.1206	1.82649	1.4524	1.08025	0.830707	1.0435	origin recognition complex second largest subunit 2	PF04084(Origin recognition complex subunit 2 )	PTHR14052(ORIGIN RECOGNITION COMPLEX SUBUNIT 2)			K02604(Cell growth and death: Meiosis - yeast [PATH:ko04113]: ORC2; origin recognition complex subunit 2)	GO:0006260(biological_process: DNA replication), GO:0000808(cellular_component: origin recognition complex), GO:0005634(cellular_component: nucleus)	AT2G37560.1	origin recognition complex second largest subunit 2
Medtr1g019780	chr1	+	6024487	6031917	6.66666	7.41584	5.39975	8.01375	6.11517	6.3151	7.96785	8.19615	6.28148	6.50121	6.43475	7.35821	plant/F17M5-140 protein							AT4G33380.1
Medtr1g019787	chr1	-	6027605	6029613	0.007095	0	0	0.095346	0	0	0	0	0.118203	0.13051	0	0.034652	hypothetical protein
Medtr1g019790	chr1	+	6033275	6033942	3.44179	3.88114	3.86454	3.27295	4.23548	2.92642	2.17444	2.60594	2.59499	3.04375	2.13649	1.88587	hypothetical protein
Medtr1g019800	chr1	+	6036543	6037600	5.01191	4.8291	5.09033	6.27078	4.37109	7.09029	6.62367	7.12533	6.55412	6.10654	6.37499	6.04326	hypothetical protein							AT1G47410.1
Medtr1g019810	chr1	-	6038750	6042433	68.0265	61.9676	72.466	68.446	72.3823	69.2432	49.7608	60.646	62.472	64.1065	59.3281	62.1429	succinate dehydrogenase							AT1G47420.1	succinate dehydrogenase 5
Medtr1g019870	chr1	+	6062059	6066368	10.3871	8.17827	9.46696	9.08171	11.0391	9.91615	8.38773	9.04563	8.33022	8.71431	9.05511	7.55864	LisH and RanBPM domain protein	PF10607(CTLH/CRA C-terminal to LisH motif domain)	PTHR12864(RAN BINDING PROTEIN 9-RELATED)	KOG2659(LisH motif-containing protein)				AT1G06060.1	LisH and RanBPM domains containing protein
Medtr1g019890	chr1	-	6073554	6074071	0	0	0	0	0	0	0.227601	0	0	0	0	0	hypothetical protein
Medtr1g019930	chr1	-	6082221	6086387	32.614	33.261	34.5922	34.1739	33.7507	33.591	27.583	32.3573	31.4115	33.6663	33.4987	35.7	26S proteasome non-ATPase regulatory subunit-like protein	PF01398(JAB1/Mov34/MPN/PAD-1 ubiquitin protease)	PTHR10410(EUKARYOTIC TRANSLATION INITIATION FACTOR 3 -RELATED), PTHR10410:SF5(26S PROTEASOME NON-ATPASE REGULATORY SUBUNIT 14)	KOG1555(26S proteasome regulatory complex, subunit RPN11)		K03030(Infectious diseases: Epstein-Barr virus infection [PATH:ko05169]: PSMD14, RPN11, POH1; 26S proteasome regulatory subunit N11)	GO:0005515(molecular_function: protein binding)	AT5G23540.1	Mov34/MPN/PAD-1 family protein
Medtr1g019940	chr1	-	6088051	6092381	17.589	16.7359	13.883	11.046	8.61858	11.8626	20.6886	18.1576	19.0839	17.4164	20.0019	16.5069	patatin-like phospholipase	PF01734(Patatin-like phospholipase)	PTHR10470(), PTHR10470:SF3()				GO:0006629(biological_process: lipid metabolic process)	AT2G26560.1	phospholipase A 2A
Medtr1g019960	chr1	+	6100935	6108582	2.38833	2.39551	2.35218	2.29654	2.43331	2.08183	2.5867	2.13341	2.60331	1.83448	1.9897	2.48429	alpha/beta-hydrolase family-like protein		PTHR22731(RIBONUCLEASES P/MRP PROTEIN SUBUNIT POP1)	KOG2029(Uncharacterized conserved protein)				AT4G34310.1	alpha/beta-Hydrolases superfamily protein
Medtr1g019970	chr1	+	6109405	6113298	3.34616	3.91229	4.23189	5.23935	3.16374	3.22091	4.75322	4.16462	3.94564	5.36769	4.60487	4.00248	heme oxygenase 1 protein	PF01126(Heme oxygenase)	PTHR10720(HEME OXYGENASE)	KOG4480(Heme oxygenase)			GO:0004392(molecular_function: heme oxygenase (decyclizing) activity), GO:0006788(biological_process: heme oxidation), GO:0055114(biological_process: oxidation-reduction process)	AT2G26550.2	heme oxygenase 2
Medtr1g019980	chr1	-	6113364	6113732	0	0	0	0	0	0.058294	0	0	0	0	0	0	hypothetical protein
Medtr1g019990	chr1	+	6116035	6118661	0.097832	0.098992	0	0.339966	0.045339	0.0404	0.237996	0.325476	0.275463	0.318122	0	0.091265	P-loop nucleoside triphosphate hydrolase superfamily protein	PF00685(Sulfotransferase domain)					GO:0008146(molecular_function: sulfotransferase activity)	AT2G15730.1	P-loop containing nucleoside triphosphate hydrolases superfamily protein
Medtr1g020000	chr1	-	6119015	6129165	15.7177	18.3075	16.0494	12.6564	15.6873	16.2732	18.0446	16.6634	17.7914	14.9049	16.2001	17.2309	calcineurin-like metallo-phosphoesterase superfamily protein	PF00149(Calcineurin-like phosphoesterase)					GO:0016787(molecular_function: hydrolase activity)	AT4G11800.1	Calcineurin-like metallo-phosphoesterase superfamily protein
Medtr1g020020	chr1	+	6141269	6141981	0	0.053815	0	0	0	0.048533	0	0.0736	0	0	0	0.070454	transmembrane protein, putative
Medtr1g020050	chr1	-	6154174	6154827	0	0	0	0	0	0.104546	0	0	0	0	0	0	transmembrane protein, putative
Medtr1g020070	chr1	-	6162140	6164441	6.40918	6.09667	9.99688	4.96608	6.67668	7.4536	7.93237	9.45273	7.7528	8.37378	5.85339	8.63316	casein kinase II beta chain 2	PF01214(Casein kinase II regulatory subunit)	PTHR11740(CASEIN KINASE II BETA CHAIN)				GO:0019887(molecular_function: protein kinase regulator activity), GO:0005956(cellular_component: protein kinase CK2 complex)	AT4G17640.1	casein kinase II beta chain 2
Medtr1g020080	chr1	+	6171590	6176327	18.1617	22.2021	22.5301	23.5544	21.8083	24.1678	26.9611	30.0132	26.3725	24.8147	19.5704	20.4473	polyadenylate-binding protein RBP47C	PF00076(RNA recognition motif. (a.k.a. RRM, RBD, or RNP domain))	PTHR24012:SF67(), PTHR24012(FAMILY NOT NAMED)	KOG0131(Splicing factor 3b, subunit 4)			GO:0003676(molecular_function: nucleic acid binding)	AT1G47490.1	RNA-binding protein 47C
Medtr1g020090	chr1	-	6176550	6181167	0.249471	0.282569	0.335381	0.545784	0.080593	0.261508	0.39556	0.226652	0.203458	0.312846	0.300737	0.553274	serine carboxypeptidase-like protein	PF00450(Serine carboxypeptidase)	PTHR11802(SERINE PROTEASE FAMILY S10 SERINE CARBOXYPEPTIDASE), PTHR11802:SF8(LYSOSOMAL PROTECTIVE PROTEIN)	KOG1282(Serine carboxypeptidases (lysosomal cathepsin A))			GO:0004185(molecular_function: serine-type carboxypeptidase activity), GO:0006508(biological_process: proteolysis)	AT3G63470.1	serine carboxypeptidase-like 40
Medtr1g021040	chr1	+	6228616	6231597	0.700373	0.803327	1.26836	1.46522	0.86256	1.12132	1.16862	1.68694	1.42851	1.03949	1.04789	1.21666	transcription factor	PF04784(Protein of unknown function, DUF547)	PTHR23054(UNCHARACTERIZED)					AT5G42690.2	Protein of unknown function, DUF547
Medtr1g021070	chr1	+	6245858	6247497	20.1603	24.0569	21.7427	17.0518	11.8426	19.1954	39.7933	37.3661	34.2339	36.4707	32.6044	31.7469	DUF1645 family protein	PF07816(Protein of unknown function (DUF1645))						AT2G15760.1	Protein of unknown function (DUF1645)
Medtr1g021080	chr1	+	6250091	6256004	3.24787	2.75231	3.33322	3.0488	2.85857	2.86497	3.41275	3.53818	3.98967	3.85672	3.09289	3.0097	organellar single-stranded DNA-binding protein	PF00436(Single-strand binding protein family)					GO:0003697(molecular_function: single-stranded DNA binding)	AT1G47720.1	Primosome PriB/single-strand DNA-binding
Medtr1g021100	chr1	+	6261121	6265384	2.11881	2.03153	2.08874	2.41455	2.15512	1.92026	2.76615	1.80234	2.37774	2.49507	2.48976	2.48728	disease resistance protein (CC-NBS-LRR class) family protein	PF05659(Arabidopsis broad-spectrum mildew resistance protein RPW8), PF00931(NB-ARC domain)	PTHR23155(LEUCINE-RICH REPEAT-CONTAINING PROTEIN), PTHR23155:SF282()	KOG4658(Apoptotic ATPase)			GO:0043531(molecular_function: ADP binding)	AT4G33300.1	ADR1-like 1
Medtr1g021110	chr1	+	6269491	6273574	17.043	18.7303	20.7013	18.9473	19.315	21.0485	22.5987	23.1396	21.7619	24.4467	21.28	21.9196	disease resistance protein (CC-NBS-LRR class) family protein	PF00931(NB-ARC domain), PF05659(Arabidopsis broad-spectrum mildew resistance protein RPW8)	PTHR23155(LEUCINE-RICH REPEAT-CONTAINING PROTEIN), PTHR23155:SF282()	KOG4658(Apoptotic ATPase)			GO:0043531(molecular_function: ADP binding)	AT4G33300.1	ADR1-like 1
Medtr1g021120	chr1	-	6277065	6281806	19.8569	21.6901	21.0011	20.1694	18.9077	20.0204	16.1057	18.5319	18.3738	18.7488	18.5764	19.8499	nucleobase-ascorbate transporter-like protein	PF00860(Permease family)	PTHR11119(XANTHINE-URACIL / VITAMIN C PERMEASE FAMILY MEMBER), PTHR11119:SF8()	KOG1292(Xanthine/uracil transporters)			GO:0005215(molecular_function: transporter activity), GO:0006810(biological_process: transport), GO:0055085(biological_process: transmembrane transport), GO:0016020(cellular_component: membrane)	AT2G26510.1	Xanthine/uracil permease family protein
Medtr1g021150	chr1	-	6288645	6293029	132.643	130.337	143.532	131.631	135.301	138.939	115.389	145.828	136.675	150.042	143.666	132.187	ubiquitin-conjugating enzyme E2	PF00179(Ubiquitin-conjugating enzyme)	PTHR24068(FAMILY NOT NAMED)	KOG0417(Ubiquitin-protein ligase)			GO:0016881(molecular_function: acid-amino acid ligase activity)	AT1G64230.4	ubiquitin-conjugating enzyme 28
Medtr1g021180	chr1	-	6297790	6300376	5.91767	5.79819	6.16015	5.61202	6.01035	6.51899	5.88269	5.83958	6.47554	5.96725	5.34932	5.89988	signal peptidase I, putative							AT1G47310.1
Medtr1g021230	chr1	+	6319810	6322818	0.085549	0	0	0	0	0	0	0	0	0	0	0	myb transcription factor	PF00249(Myb-like DNA-binding domain)	PTHR10641:SF30(SUBFAMILY NOT NAMED), PTHR10641(MYB-LIKE DNA-BINDING PROTEIN MYB)				GO:0003682(molecular_function: chromatin binding)	AT4G26930.1	myb domain protein 97
Medtr1g021250	chr1	-	6326399	6327520	0	0	0	0	0	0	0.035816	0	0	0	0.167871	0	pentatricopeptide (PPR) repeat protein	PF01535(PPR repeat)	PTHR24015(FAMILY NOT NAMED)					AT1G12620.1	Pentatricopeptide repeat (PPR) superfamily protein
Medtr1g021270	chr1	+	6335039	6339850	4.71196	5.63254	5.07378	5.9466	5.46744	5.36287	6.4423	7.05117	6.21899	6.19994	4.70607	5.61151	B3 DNA-binding domain protein	PF02362(B3 DNA binding domain)					GO:0003677(molecular_function: DNA binding)	AT3G18990.1	AP2/B3-like transcriptional factor family protein
MT4Noble_000899	chr1	+	6343591	6344859	0.072086	0	0	0.109032	0	0.137262	0	0	0.069322	0	0	0.029637
Medtr1g021280	chr1	-	6344788	6345195	0.995706	0.180785	0.38219	0.123623	0.511003	0.431706	0.575121	0.282006	0.099164	0.573755	0.100702	0.31624	DUF630 family protein	PF04783(Protein of unknown function (DUF630))						AT1G02110.1	Protein of unknown function (DUF630 and DUF632)
Medtr1g021290	chr1	+	6346688	6349314	0.395316	0.218103	0.258753	0.442317	0.139051	0.226697	0.439254	0.226077	0.239684	0.538258	0.272055	0.487151	plant-specific B3-DNA-binding domain protein	PF02362(B3 DNA binding domain)					GO:0003677(molecular_function: DNA binding)	AT4G33280.1	AP2/B3-like transcriptional factor family protein
Medtr1g021295	chr1	+	6349743	6351176	0.073505	0.091615	0	0.175744	0.127176	0	0	0	0	0	0	0	B3 DNA-binding domain protein	PF02362(B3 DNA binding domain)					GO:0003677(molecular_function: DNA binding)	AT5G42700.1	AP2/B3-like transcriptional factor family protein
Medtr1g021320	chr1	+	6356034	6363567	1.31319	1.71847	1.223	1.71799	1.45041	1.15159	1.72148	2.26328	1.55034	1.4668	1.08144	1.13065	plant-specific B3-DNA-binding domain protein	PF02362(B3 DNA binding domain)					GO:0003677(molecular_function: DNA binding)	AT4G33280.1	AP2/B3-like transcriptional factor family protein
Medtr1g021330	chr1	+	6366047	6369726	0.038652	0.123126	0.113958	0.113773	0	0.273379	0.230101	0.228238	0.07179	0	0	0.090725	plant-specific B3-DNA-binding domain protein	PF02362(B3 DNA binding domain)					GO:0003677(molecular_function: DNA binding)	AT4G33280.1	AP2/B3-like transcriptional factor family protein
Medtr1g021350	chr1	+	6371866	6374658	0	0.075904	0.046606	0	0	0	0.139135	0	0.042457	0.052348	0.120465	0.044673	plant-specific B3-DNA-binding domain protein	PF02362(B3 DNA binding domain)					GO:0003677(molecular_function: DNA binding)	AT4G33280.1	AP2/B3-like transcriptional factor family protein
Medtr1g021360	chr1	+	6377524	6384232	5.66711	6.98208	6.45695	5.81568	5.53887	6.74025	5.25122	6.92019	6.47049	6.57197	4.58449	6.35522	plant-specific B3-DNA-binding domain protein	PF02362(B3 DNA binding domain)					GO:0003677(molecular_function: DNA binding)	AT4G33280.1	AP2/B3-like transcriptional factor family protein
Medtr1g021400	chr1	+	6397039	6401195	10.1755	9.62255	9.32169	10.511	9.66986	8.2661	10.1558	10.4213	10.376	10.3663	8.88773	8.86802	plant-specific B3-DNA-binding domain protein	PF02362(B3 DNA binding domain), PF02178(AT hook motif)					GO:0003677(molecular_function: DNA binding)	AT4G33280.1	AP2/B3-like transcriptional factor family protein
Medtr1g021410	chr1	+	6403159	6405752	4.72093	4.57985	5.48562	5.53909	4.93912	6.27002	5.43582	6.35427	6.08286	5.94417	5.92931	5.61201	plant-specific B3-DNA-binding domain protein	PF02362(B3 DNA binding domain), PF02178(AT hook motif)					GO:0003677(molecular_function: DNA binding)	AT4G33280.1	AP2/B3-like transcriptional factor family protein
Medtr1g021435	chr1	+	6414120	6417233	5.75761	6.7828	7.80889	7.54528	7.32824	8.35473	7.79462	8.41544	7.83049	7.6003	6.46476	7.11071	plant-specific B3-DNA-binding domain protein	PF02362(B3 DNA binding domain)					GO:0003677(molecular_function: DNA binding)	AT4G33280.1	AP2/B3-like transcriptional factor family protein
Medtr1g021440	chr1	+	6419474	6423545	5.09551	5.17777	4.73988	4.95748	5.31604	4.62277	5.89966	5.15612	5.46526	4.41278	4.63274	4.87184	plant-specific B3-DNA-binding domain protein	PF02362(B3 DNA binding domain)					GO:0003677(molecular_function: DNA binding)	AT4G33280.1	AP2/B3-like transcriptional factor family protein
Medtr1g021460	chr1	-	6430026	6430629	0	0	0	0.075673	0	0	0	0	0	0	0	0	hypothetical protein							ATMG00810.1	DNA/RNA polymerases superfamily protein
Medtr1g021470	chr1	+	6430853	6432660	0.152938	0.193273	0.067293	0.201493	0.070236	0.203475	0.132814	0.196666	0.218129	0.144003	0.157605	0	hypothetical protein
Medtr1g021500	chr1	+	6438573	6443179	10.428	13.7493	14.0453	13.6251	14.0572	14.7844	11.8654	13.5471	13.4141	12.2848	12.066	12.6841	plant-specific B3-DNA-binding domain protein	PF02362(B3 DNA binding domain)					GO:0003677(molecular_function: DNA binding)	AT4G33280.1	AP2/B3-like transcriptional factor family protein
Medtr1g021510	chr1	+	6443345	6444261	0.311369	0.083153	0	0.198978	0.077648	0	0.265341	0.112122	0	0.186004	0	0.238478	hypothetical protein
Medtr1g021520	chr1	+	6453855	6457812	1.99075	1.79687	2.44164	2.52504	2.14803	2.01838	2.33393	3.84061	3.15894	3.21658	1.79732	1.97092	myb-like DNA-binding domain, shaqkyf class protein	PF00249(Myb-like DNA-binding domain)					GO:0003682(molecular_function: chromatin binding)	AT5G42630.1	Homeodomain-like superfamily protein
Medtr1g021570	chr1	+	6475858	6482290	1.5524	2.67982	2.63409	2.75547	2.36282	2.7412	2.75978	2.9849	3.08163	2.61034	3.30397	2.58525	adenine nucleotide alpha hydrolase-like domain kinase	PF07714(Protein tyrosine kinase)	PTHR24420(), PTHR24420:SF821()	KOG1187(Serine/threonine protein kinase)			GO:0004672(molecular_function: protein kinase activity), GO:0006468(biological_process: protein phosphorylation)	AT3G13690.1	Protein kinase protein with adenine nucleotide alpha hydrolases-like domain
Medtr1g021590	chr1	-	6485061	6486978	0.914261	0.472849	0.460961	0.78236	0.994223	1.24791	0.862434	0.585846	0.7802	1.03503	0.251614	0.544887	transducin/WD40 repeat protein	PF00400(WD domain, G-beta repeat)	PTHR22844(F-BOX AND WD40 DOMAIN PROTEIN)	KOG0266(WD40 repeat-containing protein)			GO:0005515(molecular_function: protein binding)	AT2G26490.1	Transducin/WD40 repeat-like superfamily protein
Medtr1g021610	chr1	-	6496817	6500636	0.154956	0	0.042959	0.109705	0.100265	0.058757	0.162979	0.079147	0.150014	0.290533	0.083443	0.196619	cysteine-rich receptor-kinase-like protein	PF00069(Protein kinase domain), PF01657(Salt stress response/antifungal)	PTHR24420:SF430(), PTHR24420()	KOG1187(Serine/threonine protein kinase)			GO:0004672(molecular_function: protein kinase activity), GO:0005524(molecular_function: ATP binding), GO:0006468(biological_process: protein phosphorylation)	AT4G21410.1	cysteine-rich RLK (RECEPTOR-like protein kinase) 29
Medtr1g021635	chr1	-	6514070	6517643	0.079883	0.058619	0.017125	0.067596	0	0	0.014725	0.0629	0	0	0	0.031349	cysteine-rich receptor-kinase-like protein	PF07714(Protein tyrosine kinase), PF01657(Salt stress response/antifungal)	PTHR24420:SF430(), PTHR24420()	KOG1187(Serine/threonine protein kinase)			GO:0004672(molecular_function: protein kinase activity), GO:0006468(biological_process: protein phosphorylation)	AT4G21410.1	cysteine-rich RLK (RECEPTOR-like protein kinase) 29
Medtr1g021638	chr1	+	6521275	6522643	1.16379	1.62409	1.32846	0.897019	0.698893	0.847497	1.49107	1.35827	1.57326	1.77392	1.81464	1.7333	salt stress response/antifungal domain protein	PF01657(Salt stress response/antifungal)	PTHR11795:SF83(), PTHR11795(UNCHARACTERIZED)					AT4G38830.1	cysteine-rich RLK (RECEPTOR-like protein kinase) 26
Medtr1g021642	chr1	+	6523344	6526374	0.021718	0	0	0.02778	0	0	0.021965	0	0	0.02254	0.008504	0.090278	cysteine-rich receptor-kinase-like protein	PF07714(Protein tyrosine kinase), PF01657(Salt stress response/antifungal)	PTHR24420:SF430(), PTHR24420()	KOG1187(Serine/threonine protein kinase)			GO:0004672(molecular_function: protein kinase activity), GO:0006468(biological_process: protein phosphorylation)	AT4G21410.1	cysteine-rich RLK (RECEPTOR-like protein kinase) 29
Medtr1g021652	chr1	-	6532322	6534417	18.0396	17.8582	17.113	13.5734	13.5505	14.3845	15.5883	14.043	14.3981	16.1357	14.5018	17.7046	cytochrome P450 family fatty acid hydroperoxide lyase	PF00067(Cytochrome P450)			4.2.1.92(Hydroperoxide dehydratase.)	K01723(Enzyme families: Cytochrome P450 [BR:ko00199]: AOS; hydroperoxide dehydratase)	GO:0005506(molecular_function: iron ion binding), GO:0016705(molecular_function: oxidoreductase activity, acting on paired donors, with incorporation or reduction of molecular oxygen), GO:0020037(molecular_function: heme binding), GO:0055114(biological_process: oxidation-reduction process)	AT5G42650.1	allene oxide synthase
Medtr1g021680	chr1	-	6543295	6557770	13.2972	13.8594	13.9046	13.9455	13.7224	14.7275	15.0178	15.8768	15.0673	13.1658	13.4584	14.1815	exocyst complex component SEC3B	PF09763(Exocyst complex component Sec3)	PTHR16092:SF13(), PTHR16092(SEC3/SYNTAXIN-RELATED)	KOG2148(Exocyst protein Sec3)				AT1G47550.1	exocyst complex component sec3A
Medtr1g021670	chr1	-	6571054	6574863	4.72409	4.80207	3.97767	5.2184	4.00266	5.0744	5.98469	5.30662	5.84909	4.32445	4.61871	4.55596	plant/MJB21-3 protein	PF04765(Protein of unknown function (DUF616))	PTHR12956:SF11(), PTHR12956(ALKALINE CERAMIDASE-RELATED)					AT5G42660.1	Protein of unknown function (DUF616)
MT4Noble_000937	chr1	-	6578140	6578361	0	0	0	0	0.607619	0	0	0.045519	0	0	0	0	PIF-like transposase
Medtr1g021760	chr1	-	6580128	6582496	10.3406	8.97066	11.7241	13.1504	11.5453	10.6903	7.7835	8.65595	9.19774	9.2273	8.56537	7.44836	30S ribosomal protein S9P	PF00380(Ribosomal protein S9/S16)	PTHR21569(RIBOSOMAL PROTEIN S9)	KOG1697(Mitochondrial/chloroplast ribosomal protein S9)		K02996(Translation: Ribosome [BR:ko03011]: RP-S9, MRPS9, rpsI; small subunit ribosomal protein S9)	GO:0003735(molecular_function: structural constituent of ribosome), GO:0006412(biological_process: translation), GO:0005840(cellular_component: ribosome)	AT1G74970.1	ribosomal protein S9
Medtr1g021740	chr1	-	6584225	6589072	0.168846	0.405604	0.496246	0.412506	0.291637	0.522563	0.671242	0.519474	0.607547	0.913838	0.288559	0.648756	MATE efflux family protein	PF01554(MatE)	PTHR11206:SF46(), PTHR11206(MULTIDRUG RESISTANCE PROTEIN)	KOG1347(Uncharacterized membrane protein, predicted efflux pump)			GO:0015238(molecular_function: drug transmembrane transporter activity), GO:0015297(molecular_function: antiporter activity), GO:0006855(biological_process: drug transmembrane transport), GO:0055085(biological_process: transmembrane transport), GO:0016020(cellular_component: membrane)	AT1G47530.1	MATE efflux family protein
Medtr1g021820	chr1	-	6590938	6594604	1.10676	1.63035	1.75589	1.94484	1.16629	1.55523	2.05058	1.84699	1.83756	1.89273	1.27725	1.80852	F-box/FBD-like domain protein	PF00646(F-box domain)					GO:0005515(molecular_function: protein binding)	AT1G13570.1	F-box/RNI-like superfamily protein
Medtr1g021700	chr1	-	6598369	6598855	0	0	0.013279	0	0	0	0	0	0	0	0	0	hypothetical protein
Medtr1g021825	chr1	-	6598972	6603580	4.31128	4.87769	5.15918	3.85464	4.801	4.61551	3.76559	3.9926	4.68404	3.56197	4.40706	4.06228	ubiquitin-protein ligase, putative	PF00646(F-box domain), PF07723(Leucine Rich Repeat)					GO:0005515(molecular_function: protein binding)	AT1G13570.1	F-box/RNI-like superfamily protein
Medtr1g021730	chr1	+	6608134	6612099	2.72674	3.71485	1.6734	3.047	1.80302	2.29542	3.27311	5.01144	3.13392	3.17723	3.82937	3.04965	inositol polyphosphate 5-phosphatase I	PF03372(Endonuclease/Exonuclease/phosphatase family)	PTHR11200:SF17(), PTHR11200(INOSITOL 5-PHOSPHATASE)	KOG0565(Inositol polyphosphate 5-phosphatase and related proteins)				AT1G47510.1	inositol polyphosphate 5-phosphatase 11
Medtr1g021835	chr1	+	6616869	6621939	9.83687	9.76805	9.77407	9.20008	9.94984	9.3021	10.4677	10.4475	9.93138	12.1639	11.1837	10.5204	zinc ion-binding protein	PF12315(Protein of unknown function (DUF3633)), PF00412(LIM domain)	PTHR24209(FAMILY NOT NAMED)				GO:0008270(molecular_function: zinc ion binding)	AT1G19270.1	DA1
Medtr1g021845	chr1	-	6622354	6624391	0.676294	1.81465	0.781124	0.50597	0.47338	0.79271	0.919709	1.31677	0.514403	1.54697	0.743661	0.943854	LysM-domain receptor-like kinase	PF00069(Protein kinase domain), PF01476(LysM domain)	PTHR24420(), PTHR24420:SF481()	KOG1187(Serine/threonine protein kinase)			GO:0004672(molecular_function: protein kinase activity), GO:0005524(molecular_function: ATP binding), GO:0006468(biological_process: protein phosphorylation), GO:0016998(biological_process: cell wall macromolecule catabolic process)	AT2G23770.1	protein kinase family protein / peptidoglycan-binding LysM domain-containing protein
Medtr1g021855	chr1	-	6634648	6636284	29.7336	33.0029	33.8655	35.9853	31.5005	34.6137	38.8142	34.4712	34.7385	39.8345	31.2658	37.9352	CAZy family GT8 glycosyltransferase	PF01501(Glycosyl transferase family 8)	PTHR13778(GLYCOSYLTRANSFERASE 8 DOMAIN-CONTAINING PROTEIN)				GO:0016757(molecular_function: transferase activity, transferring glycosyl groups)	AT3G50760.1	galacturonosyltransferase-like 2
Medtr1g021875	chr1	-	6646734	6649638	0.591038	0.34386	0.391326	1.01093	0.282187	0.42032	0.634259	1.11764	0.899044	0.800237	0.287861	0.425105	hypothetical protein							AT3G21290.1	dentin sialophosphoprotein-related
Medtr1g021885	chr1	-	6650369	6651857	0.357045	0.301004	0	0.520752	0.37939	0.806572	0.412451	0.436261	0.612447	0.754688	0	0.434028	glutamate dehydrogenase (NADP+)							AT1G51720.1	Amino acid dehydrogenase family protein
Medtr1g021895	chr1	-	6658324	6660432	30.2497	27.4227	29.4705	27.1453	31.5758	31.729	19.5126	26.0299	25.1486	26.5368	28.5058	28.7904	zinc finger, C3HC4 type (RING finger) protein	PF00097(Zinc finger, C3HC4 type (RING finger))	PTHR12313(RNF5)	KOG0823(Predicted E3 ubiquitin ligase)			GO:0046872(molecular_function: metal ion binding)	AT1G19310.1	RING/U-box superfamily protein
Medtr1g021915	chr1	+	6664666	6665884	2.08948	3.28264	2.52571	1.74659	1.88142	1.85339	2.8271	2.01915	1.76515	5.02183	1.74681	3.67984	GNS1/SUR4 membrane family protein	PF01151(GNS1/SUR4 family)	PTHR11157(FATTY ACID ACYL TRANSFERASE-RELATED), PTHR11157:SF3()				GO:0016021(cellular_component: integral component of membrane)	AT4G36830.1	GNS1/SUR4 membrane protein family
Medtr1g021925	chr1	+	6671115	6675091	14.7932	13.7846	15.6043	13.615	14.4962	15.2217	16.0118	16.5211	15.9149	15.3091	15.9551	15.4115	phospholipid/glycerol acyltransferase family protein	PF01553(Acyltransferase)	PTHR10983:SF10(), PTHR10983(1-ACYLGLYCEROL-3-PHOSPHATE ACYLTRANSFERASE-RELATED)	KOG1505(Lysophosphatidic acid acyltransferase LPAAT and related acyltransferases)	2.3.1.-(), 2.3.1.51(1-acylglycerol-3-phosphate O-acyltransferase.)	K13513(Lipid metabolism: Lipid biosynthesis proteins [BR:ko01004]: LCLAT1, AGPAT8; lysocardiolipin and lysophospholipid acyltransferase)	GO:0016746(molecular_function: transferase activity, transferring acyl groups), GO:0008152(biological_process: metabolic process)	AT1G75020.1	lysophosphatidyl acyltransferase 4
Medtr1g021945	chr1	+	6678557	6679394	0.11772	0	0.131422	0	0.076256	0.16186	0.085082	0	0	0	0	0.226418	pathogenesis-related thaumatin family protein	PF00314(Thaumatin family)						AT1G75030.1	thaumatin-like protein 3
Medtr1g021950	chr1	-	6680255	6688043	5.11	6.70827	5.92945	6.03082	6.86737	7.97898	4.97479	5.97056	5.85743	4.91763	8.03028	6.51176	metalloendopeptidase/zinc ion-binding protein	PF01457(Leishmanolysin), PF07974(EGF-like domain)	PTHR10942(LEISHMANOLYSIN-LIKE PEPTIDASE)	KOG2556(Leishmanolysin-like peptidase (Peptidase M8 family))			GO:0004222(molecular_function: metalloendopeptidase activity), GO:0006508(biological_process: proteolysis), GO:0007155(biological_process: cell adhesion), GO:0016020(cellular_component: membrane)	AT5G42620.2	metalloendopeptidases;zinc ion binding
Medtr1g021955	chr1	-	6698130	6701849	0.328914	0.11407	0.080142	0.482767	0.48176	0.396045	0.41977	0.222647	0.265119	0.359362	0.172636	0.304957	PPR containing plant-like protein	PF04678(Mitochondrial calcium uniporter)	PTHR13462(FAMILY NOT NAMED), PTHR13462:SF4(SUBFAMILY NOT NAMED)	KOG2966(Uncharacterized conserved protein)				AT2G23790.1	Protein of unknown function (DUF607)
Medtr1g021970	chr1	-	6719261	6722115	7.25953	9.75717	7.63702	10.014	7.04654	8.13097	6.9543	8.08306	7.83199	8.17397	8.22738	7.12729	histone deacetylase complex subunit SAP30 Sin3-binding protein		PTHR13286:SF4(), PTHR13286(SAP30)					AT1G19330.2
Medtr1g021985	chr1	+	6727334	6731532	2.54123	2.0159	2.02785	2.66416	2.93946	2.72816	2.3131	3.50892	2.38695	2.89863	2.25618	2.48575	methyltransferase-like protein	PF05063(MT-A70 )	PTHR14475(), PTHR14475:SF2()	KOG2356(Transcriptional activator, adenine-specific DNA methyltransferase)			GO:0008168(molecular_function: methyltransferase activity), GO:0006139(biological_process: nucleobase-containing compound metabolic process)	AT1G19340.1	Methyltransferase MT-A70 family protein
Medtr1g021990	chr1	+	6733314	6734684	0	0	0	0.076408	0	0.051376	0	0	0	0	0	0	brassinazole-resistant 1 protein	PF05687(BES1/BZR1 plant transcription factor, N-terminal)						AT1G75080.1	Brassinosteroid signalling positive regulator (BZR1) family protein
Medtr1g021995	chr1	+	6736189	6737364	7.15267	6.25788	5.80786	6.22596	6.92988	5.21495	5.92173	4.64847	5.8918	6.56465	5.94368	5.29152	peroxisomal biogenesis factor 11 family protein	PF05648(Peroxisomal biogenesis factor 11 (PEX11))	PTHR12652(PEROXISOMAL BIOGENESIS FACTOR 11)	KOG4186(Peroxisomal biogenesis protein (peroxin))			GO:0016559(biological_process: peroxisome fission), GO:0005779(cellular_component: integral component of peroxisomal membrane)	AT1G47750.1	peroxin 11A
MT4Noble_000962	chr1	+	6740825	6741037	0	0	0.036727	0.01416	0	0.046016	0	0.011675	0	0	0.016255	0.016106
Medtr1g022005	chr1	+	6743471	6750493	0.936858	1.27917	0.86577	0.682348	0.843583	0.926338	1.07854	1.04232	1.02071	1.21246	0.810469	1.12522	phospholipid/glycerol acyltransferase family protein	PF01553(Acyltransferase)	PTHR23063(ACETYLTRANSFERASE-RELATED)	KOG4666(Predicted phosphate acyltransferase, contains PlsC domain)	2.3.1.23(1-acylglycerophosphocholine O-acyltransferase.), 2.3.1.67(1-alkylglycerophosphocholine O-acetyltransferase.)	K13510(Lipid metabolism: Lipid biosynthesis proteins [BR:ko01004]: LPCAT1_2; lysophosphatidylcholine acyltransferase / lyso-PAF acetyltransferase)	GO:0016746(molecular_function: transferase activity, transferring acyl groups), GO:0008152(biological_process: metabolic process)	AT1G80950.1	Phospholipid/glycerol acyltransferase family protein
Medtr1g022010	chr1	+	6755214	6759848	0	0	0	0	0	0.047872	0	0	0	0	0	0	histidine-tRNA ligase		PTHR11476(HISTIDYL-TRNA SYNTHETASE)					AT3G02760.1	Class II aaRS and biotin synthetases superfamily protein
Medtr1g022015	chr1	-	6760070	6763220	5.43833	7.00331	7.36609	8.84961	6.29842	8.54047	6.68513	6.68238	5.70868	5.54771	5.50507	5.56953	PPPDE thiol peptidase family protein, putative	PF05903(PPPDE putative peptidase domain)	PTHR12378(UNCHARACTERIZED)	KOG0324(Uncharacterized conserved protein)				AT1G47740.1	PPPDE putative thiol peptidase family protein
Medtr1g022025	chr1	-	6772802	6775724	21.2107	20.7999	18.5902	22.5139	20.1501	21.6699	20.2781	18.2296	20.4227	18.6323	20.5889	17.6317	nucleotide-diphospho-sugar transferase family protein	PF03407(Nucleotide-diphospho-sugar transferase)	PTHR10994:SF3(ARABINOSYLTRANSFERASE), PTHR10994(RETICULON)					AT1G19360.1	Nucleotide-diphospho-sugar transferase family protein
Medtr1g022030	chr1	-	6777081	6782301	13.0735	13.6543	12.5644	11.546	13.8021	12.8593	10.4374	11.9484	11.6452	11.3118	12.9982	11.8482	protein phosphatase 2C family protein	PF07228(Stage II sporulation protein E (SpoIIE))	PTHR12320(PROTEIN PHOSPHATASE 2C)	KOG1379(Serine/threonine protein phosphatase)			GO:0003824(molecular_function: catalytic activity)	AT4G16580.1	Protein phosphatase 2C family protein
Medtr1g022040	chr1	-	6789887	6793507	1.41617	0.441021	1.71201	1.94597	1.51916	1.53698	1.03746	1.51549	2.50793	1.32606	0.772328	1.01884	cytochrome P450 family 709 protein	PF00067(Cytochrome P450)	PTHR24282:SF174(), PTHR24282(CYTOCHROME P450 FAMILY MEMBER)	KOG0157(Cytochrome P450 CYP4/CYP19/CYP26 subfamilies)			GO:0005506(molecular_function: iron ion binding), GO:0016705(molecular_function: oxidoreductase activity, acting on paired donors, with incorporation or reduction of molecular oxygen), GO:0020037(molecular_function: heme binding), GO:0055114(biological_process: oxidation-reduction process)	AT1G75130.1	cytochrome P450, family 721, subfamily A, polypeptide 1
Medtr1g022045	chr1	-	6794973	6796922	15.4621	16.5213	15.2957	16.9611	16.5965	16.1935	14.1172	12.8742	15.2143	14.2814	15.2942	15.3733	plant/F18O14-17 protein							AT1G75140.1
Medtr1g022050	chr1	-	6798978	6801188	33.8243	30.5417	32.0739	32.2115	35.7229	30.9718	27.3286	24.7009	27.6637	27.8504	29.2258	29.9065	outer envelope pore protein 24B							AT1G45170.1
Medtr1g022070	chr1	+	6820710	6822779	0	0	0	0.003238	0	0	0	0	0	0	0	0	NB-ARC domain disease resistance protein	PF00931(NB-ARC domain)	PTHR23155(LEUCINE-RICH REPEAT-CONTAINING PROTEIN), PTHR23155:SF121()				GO:0043531(molecular_function: ADP binding)	AT3G07040.1	NB-ARC domain-containing disease resistance protein
Medtr1g022075	chr1	+	6824723	6827788	0.231731	0.14751	0.088871	0.175197	0.220182	0.208175	0.263957	0.133491	0.19064	0.324627	0.300344	0.300394	DUF620 family protein	PF04788(Protein of unknown function (DUF620))						AT1G75160.1	Protein of unknown function (DUF620)
Medtr1g022080	chr1	+	6828684	6829619	0.415323	0.875168	0.605413	2.37207	1.23901	2.07272	0.298514	0.221992	1.555	1.87968	1.52544	1.51144	hypothetical protein
Medtr1g022115	chr1	+	6846781	6847441	5.19825	5.51083	6.95057	6.93306	4.91988	7.5298	7.10373	8.51531	9.5969	7.9107	5.64852	6.26968	transmembrane protein, putative
Medtr1g022125	chr1	+	6852265	6854072	0.567743	0.78927	0.68865	1.13514	0.89554	0.611101	0.749619	0.811726	1.24508	0.756668	0.476714	0.82238	DNA-directed RNA polymerase	PF04563(RNA polymerase beta subunit)	PTHR20856:SF8(DNA-DIRECTED RNA POLYMERASE III SUBUNIT RPC2), PTHR20856(DNA-DIRECTED RNA POLYMERASE I SUBUNIT 2)				GO:0003677(molecular_function: DNA binding), GO:0003899(molecular_function: DNA-directed RNA polymerase activity), GO:0006351(biological_process: transcription, DNA-templated)	AT5G45140.1	nuclear RNA polymerase C2
Medtr1g022135	chr1	+	6865496	6872581	0.584215	0.936113	0.984504	0.903964	0.537274	0.954887	0.79093	0.994929	1.07053	1.04955	0.398243	0.863219	DNA-directed RNA polymerase	PF04563(RNA polymerase beta subunit), PF04560(RNA polymerase Rpb2, domain 7), PF04561(RNA polymerase Rpb2, domain 2)	PTHR20856:SF8(DNA-DIRECTED RNA POLYMERASE III SUBUNIT RPC2), PTHR20856(DNA-DIRECTED RNA POLYMERASE I SUBUNIT 2)				GO:0003677(molecular_function: DNA binding), GO:0003899(molecular_function: DNA-directed RNA polymerase activity), GO:0006351(biological_process: transcription, DNA-templated)	AT5G45140.1	nuclear RNA polymerase C2
Medtr1g022145	chr1	-	6873459	6882296	17.2403	16.646	17.9628	17.8715	16.4791	19.0798	18.3975	20.7151	19.9291	17.5549	18.1626	17.2732	GYF domain protein	PF02213(GYF domain)	PTHR14445(GRB10 INTERACTING GYF PROTEIN), PTHR14445:SF24()				GO:0005515(molecular_function: protein binding)	AT5G42950.1	GYF domain-containing protein
Medtr1g022150	chr1	-	6884866	6887607	0	0.06046	0	0.042256	0	0	0.05395	0	0	0	0	0	like-COV protein	PF04367(Protein of unknown function (DUF502))						AT2G18460.1	like COV 3
MT4Noble_000982	chr1	-	6890697	6891791	2.35297	3.19218	2.9423	2.47212	2.4217	2.42627	2.62824	2.65055	2.52336	2.74503	2.43234	3.01274
Medtr1g022160	chr1	-	6892247	6896988	81.5874	93.1925	86.5552	83.8288	91.6729	80.1938	72.8179	87.8841	80.9127	87.8589	88.6491	85.1788	glucan endo-1,3-beta-glucosidase-like protein	PF00332(Glycosyl hydrolases family 17)	PTHR16631(FAMILY NOT NAMED)				GO:0004553(molecular_function: hydrolase activity, hydrolyzing O-glycosyl compounds), GO:0005975(biological_process: carbohydrate metabolic process)	AT5G42720.1	Glycosyl hydrolase family 17 protein
Medtr1g022165	chr1	+	6899906	6903127	181.463	191.333	205.152	190.06	210.707	193.928	154.316	185.144	197.185	190.747	164.12	170.811	60S ribosomal L13-like protein	PF01294(Ribosomal protein L13e)	PTHR11722(60S RIBOSOMAL PROTEIN L13)	KOG3295(60S Ribosomal protein L13)			GO:0003735(molecular_function: structural constituent of ribosome), GO:0006412(biological_process: translation), GO:0005622(cellular_component: intracellular), GO:0005840(cellular_component: ribosome)	AT3G49010.1	breast basic conserved 1
MT4Noble_000985	chr1	+	6905191	6910575	12.3018	13.4588	15.7471	13.0886	13.2596	15.3649	18.5156	19.1445	15.4091	15.9284	11.1566	16.9919
MT4Noble_000986	chr1	+	6923850	6926561	15.9201	16.7137	22.4257	17.0909	16.9935	23.7907	21.614	17.8922	18.4766	20.1465	13.792	21.5715
Medtr1g022185	chr1	+	6931531	6934612	8.93947	11.8043	11.3655	12.6756	10.3354	11.9959	14.92	14.7569	14.5573	15.0916	12.6939	12.5985	Sec14p-like phosphatidylinositol transfer family protein	PF03765(CRAL/TRIO, N-terminal domain), PF00650(CRAL/TRIO domain)	PTHR10174(RETINALDEHYDE BINDING PROTEIN-RELATED), PTHR10174:SF78()	KOG1470(Phosphatidylinositol transfer protein PDR16 and related proteins)				AT1G75170.1	Sec14p-like phosphatidylinositol transfer family protein
Medtr1g022190	chr1	-	6934779	6938822	1.12389	0.693758	0.920836	1.33929	0.75395	0.890096	1.42754	0.884052	1.12097	0.808411	0.912757	1.4507	erythronate-4-phosphate dehydrogenase family protein							AT1G75180.1	Erythronate-4-phosphate dehydrogenase family protein
Medtr1g022200	chr1	+	6943417	6944598	0	0.065397	0.106333	0.02339	0	0.052697	0.099089	0.058645	0.057593	0.143147	0.056827	0.052657	F-box protein interaction domain protein							AT3G23880.1	F-box and associated interaction domains-containing protein
Medtr1g022215	chr1	+	6949627	6949899	0	0	0	0	0	0	0	0	0.388245	0	0	0	hypothetical protein
Medtr1g022225	chr1	-	6955942	6957574	5.56155	6.35477	6.7708	7.13264	6.76408	8.14211	6.49587	7.92163	7.22125	7.56864	7.21581	6.41258	tRNA wybutosine-synthesizing-like protein	PF04055(Radical SAM superfamily), PF08608(Wyosine base formation)	PTHR13930(RSAFD1-RELATED)				GO:0003824(molecular_function: catalytic activity), GO:0051536(molecular_function: iron-sulfur cluster binding)	AT1G75200.1	flavodoxin family protein / radical SAM domain-containing protein
Medtr1g022235	chr1	+	6960192	6963496	9.37671	9.60044	10.3607	9.86739	11.4911	10.5992	10.9578	10.7417	11.0202	9.41307	8.64355	8.29481	flavodoxin family protein	PF00258(Flavodoxin)	PTHR13930(RSAFD1-RELATED)				GO:0010181(molecular_function: FMN binding), GO:0016491(molecular_function: oxidoreductase activity)	AT1G75200.1	flavodoxin family protein / radical SAM domain-containing protein
Medtr1g022245	chr1	+	6967614	6969410	0.796895	1.44191	0.925207	1.84699	0.680148	0.854888	1.24286	0.480062	1.91535	1.49681	1.27293	1.73138	P-loop nucleoside triphosphate hydrolase superfamily protein	PF00004(ATPase family associated with various cellular activities (AAA))	PTHR23070(BCS1 AAA-TYPE ATPASE), PTHR23070:SF1()	KOG0743(AAA+-type ATPase)			GO:0005524(molecular_function: ATP binding)	AT3G28510.1	P-loop containing nucleoside triphosphate hydrolases superfamily protein
Medtr1g022250	chr1	+	6970364	6972206	0.280344	0.42316	0.470582	0.422947	0.338633	0.494365	0.933967	0.460769	0.580807	0.899989	0.589142	0.629024	P-loop nucleoside triphosphate hydrolase superfamily protein	PF00004(ATPase family associated with various cellular activities (AAA))	PTHR23070(BCS1 AAA-TYPE ATPASE), PTHR23070:SF1()	KOG0743(AAA+-type ATPase)			GO:0005524(molecular_function: ATP binding)	AT5G40010.1	AAA-ATPase 1
Medtr1g022255	chr1	-	6972814	6978281	5.67196	5.95925	6.11118	6.74459	6.45309	6.49714	7.73401	6.99158	6.86314	6.2835	6.34131	6.57176	methyltransferase PMT16, putative	PF03141(Putative S-adenosyl-L-methionine-dependent methyltransferase)	PTHR10108(METHYLTRANSFERASE), PTHR10108:SF37(METHYLTRANSFERASE PMT6-RELATED)				GO:0008168(molecular_function: methyltransferase activity)	AT1G19430.1	S-adenosyl-L-methionine-dependent methyltransferases superfamily protein
Medtr1g022260	chr1	+	6980742	6989435	1.95957	1.5494	1.59853	1.98809	1.85607	1.81573	1.76104	2.38147	2.4372	1.74865	2.15395	1.75632	cytosolic purine 5-nucleotidase	PF05761(5' nucleotidase family)	PTHR12103:SF1(), PTHR12103(CYTOSOLIC PURINE 5-NUCLEOTIDASE-RELATED)	KOG2469(IMP-GMP specific 5'-nucleotidase)				AT1G75210.1	HAD-superfamily hydrolase, subfamily IG, 5\'-nucleotidase
MT4Noble_000998	chr1	+	6984040	6984264	0.001223	0.001254	0	0.000405	0.001407	0.001273	0.001422	0.000519	0.001416	0.000343	0.067872	0.003256	Cytosolic purine 5-nucleotidase | PF05761 5' nucleotidase family
Medtr1g022265	chr1	-	6989516	6994668	5.33812	5.88327	5.485	4.87489	3.12643	4.17755	6.46791	6.61573	5.97152	6.32913	6.15746	6.71	LRR receptor-like kinase family protein	PF07714(Protein tyrosine kinase)	PTHR24420(), PTHR24420:SF797()	KOG1187(Serine/threonine protein kinase)			GO:0004672(molecular_function: protein kinase activity), GO:0006468(biological_process: protein phosphorylation)	AT2G16250.1	Leucine-rich repeat protein kinase family protein
Medtr1g022275	chr1	-	7007058	7008205	0.032305	0.034722	0.09063	0.04116	0	0	0.03694	0	0.195934	0	0	0	C2 domain protein	PF00168(C2 domain)					GO:0005515(molecular_function: protein binding)	AT5G23950.1	Calcium-dependent lipid-binding (CaLB domain) family protein
Medtr1g022290	chr1	+	7023184	7024154	0.938269	0.938984	0.5916	0.44507	0.381785	0.881802	0.422452	1.05384	0.806766	0.906367	1.09487	0.700712	MYB family transcription factor	PF00249(Myb-like DNA-binding domain)	PTHR25040(), PTHR25040:SF162()				GO:0003682(molecular_function: chromatin binding)	AT4G39250.1	RAD-like 1
Medtr1g022295	chr1	+	7027641	7033412	5.07453	4.38012	4.97855	6.20427	4.68348	5.30787	5.1795	4.52357	5.82665	5.95876	5.04254	4.72274	Maf DDB-G0281937-like protein	PF02545(Maf-like protein)					GO:0005737(cellular_component: cytoplasm)	AT5G42770.2	Maf-like protein
Medtr1g022300	chr1	+	7034160	7034374	0.450217	0.94862	1.15988	1.17979	1.09197	0.858586	1.67949	2.26596	1.43706	0.544995	0	0.763244	hypothetical protein
Medtr1g022305	chr1	-	7035027	7041752	16.019	16.4309	20.4443	18.8616	14.987	19.6811	25.0939	26.7462	21.6442	22.6435	18.9798	23.2983	DEAD-box ATP-dependent RNA helicase-like protein	PF00271(Helicase conserved C-terminal domain), PF00270(DEAD/DEAH box helicase)	PTHR24031(RNA HELICASE), PTHR24031:SF11(PROTEIN MUT-14-RELATED)	KOG0330(ATP-dependent RNA helicase)			GO:0003676(molecular_function: nucleic acid binding), GO:0005524(molecular_function: ATP binding), GO:0008026(molecular_function: ATP-dependent helicase activity), GO:0004386(molecular_function: helicase activity)	AT5G60990.1	DEA(D/H)-box RNA helicase family protein
Medtr1g022315	chr1	-	7044035	7048221	23.6217	19.889	25.3016	23.2122	24.0717	20.2452	25.3662	19.3416	21.1959	21.494	26.775	27.0842	sugar porter (SP) family MFS transporter	PF00083(Sugar (and other) transporter)	PTHR24063(), PTHR24063:SF74()	KOG0254(Predicted transporter (major facilitator superfamily))			GO:0022857(molecular_function: transmembrane transporter activity), GO:0055085(biological_process: transmembrane transport), GO:0016021(cellular_component: integral component of membrane)	AT1G75220.1	Major facilitator superfamily protein
MT4Noble_001008	chr1	-	7048174	7048269	1.29867	1.02111	0.612616	0.62364	0.547267	0.508092	0.651581	0.495658	0.56799	1.06931	0.912949	0.805406
Medtr1g022325	chr1	-	7055156	7056841	0.828644	0.514246	0.192477	0.873285	0.815689	0.903633	0.666914	0.741591	0.433073	0.483669	0.735641	0.681926	4-hydroxyphenylpyruvate dioxygenase	PF00903(Glyoxalase/Bleomycin resistance protein/Dioxygenase superfamily)	PTHR11959(4-HYDROXYPHENYLPYRUVATE DIOXYGENASE)	KOG0638(4-hydroxyphenylpyruvate dioxygenase)	1.13.11.27(4-hydroxyphenylpyruvate dioxygenase.)	K00457(Transport and catabolism: Exosome [BR:ko04147]: HPD, hppD; 4-hydroxyphenylpyruvate dioxygenase)		AT1G06570.1	phytoene desaturation 1
Medtr1g022345	chr1	+	7068528	7074782	15.2017	15.4376	16.8411	16.778	16.5467	16.6265	20.3864	17.5063	18.2353	17.3986	16.4108	17.8529	FACT complex subunit SSRP1	PF00505(HMG (high mobility group) box), PF03531(Structure-specific recognition protein (SSRP1))	PTHR13711(SWI/SNF-RELATED CHROMATIN BINDING PROTEIN), PTHR13711:SF59()	KOG0526(Nucleosome-binding factor SPN, POB3 subunit)		K09272(Transcription: Transcription factors [BR:ko03000]: SSRP1; structure-specific recognition protein 1)		AT3G28730.1	high mobility group
Medtr1g022350	chr1	+	7076378	7077932	3.42088	3.14472	5.04565	3.05987	1.96574	2.53302	4.20982	4.9778	4.33336	4.09818	3.80574	4.60407	ubiquitin-protein ligase, putative							AT4G36550.1	ARM repeat superfamily protein
Medtr1g022355	chr1	+	7079848	7081020	13.4412	13.6349	12.626	15.6017	14.5083	15.3994	18.3576	16.8152	17.9635	15.117	12.8808	15.8402	nuclear fusion defective protein, putative							AT1G19520.1	pentatricopeptide (PPR) repeat-containing protein
Medtr1g022360	chr1	+	7083959	7084997	6.37195	6.88457	7.94925	8.01178	8.10001	7.3689	7.28815	8.98747	8.30166	8.40672	6.84648	6.64749	nuclear fusion defective-like protein	PF01535(PPR repeat)	PTHR24015(FAMILY NOT NAMED), PTHR24015:SF19()					AT1G19520.1	pentatricopeptide (PPR) repeat-containing protein
Medtr1g022365	chr1	+	7086221	7088202	2.65605	2.47189	2.6981	3.49273	1.71019	3.9788	4.97565	6.65572	5.53735	5.27689	5.93757	3.51601	hypothetical protein							AT1G75260.1	oxidoreductases, acting on NADH or NADPH
Medtr1g022370	chr1	-	7088247	7091159	1.52788	1.28219	2.21762	1.77432	1.51683	1.4716	2.2175	2.23878	2.40492	2.05581	1.90521	1.62991	tubby-F-box-like protein	PF01167(Tub family), PF00646(F-box domain)	PTHR16517:SF7(PROTEIN KING TUBBY), PTHR16517(TUBBY-RELATED)	KOG2502(Tub family proteins)			GO:0005515(molecular_function: protein binding)	AT1G47270.1	tubby like protein 6
Medtr1g022375	chr1	-	7095436	7096779	0.532579	3.81051	0.54477	0.753489	0.730982	0.718014	1.46267	0.583061	0.521749	0.758664	0.740005	0.595175	60S ribosomal protein L7, putative		PTHR11524(60S RIBOSOMAL PROTEIN L7)					AT2G44120.2	Ribosomal protein L30/L7 family protein
MT4Noble_001019	chr1	-	7096529	7097406	0.074199	0.063384	0	0	0	0	0.078574	0.173741	0	0.091039	0	0	60S ribosomal protein L7, putative
Medtr1g022380	chr1	-	7097988	7101114	0.17399	0.300869	0.14418	0.225165	0.143039	0.180409	0.402451	0.20637	0.294923	0.245685	0.201813	0.239948	disease resistance protein RGA4	PF00931(NB-ARC domain)	PTHR23155(LEUCINE-RICH REPEAT-CONTAINING PROTEIN)	KOG4658(Apoptotic ATPase)			GO:0043531(molecular_function: ADP binding)	AT3G14470.1	NB-ARC domain-containing disease resistance protein
Medtr1g022385	chr1	-	7105236	7108698	138.886	147.341	140.912	156.943	145.318	169.16	176.4	174.899	175.193	169.014	136.855	149.224	thaliana 60S ribosomal protein L7	PF08079(Ribosomal L30 N-terminal domain), PF00327(Ribosomal protein L30p/L7e)	PTHR11524(60S RIBOSOMAL PROTEIN L7)	KOG3184(60S ribosomal protein L7)		K02937(Translation: Ribosome [BR:ko03011]: RP-L7e, RPL7; large subunit ribosomal protein L7e)		AT3G13580.1	Ribosomal protein L30/L7 family protein
Medtr1g022395	chr1	+	7115914	7117531	161.728	171.783	183.423	175.223	213.512	203.027	167.408	169.358	186.979	179.003	219.101	192.682	hypothetical protein							AT1G19530.1
Medtr1g022400	chr1	-	7118221	7120844	2.63191	2.64362	2.94607	3.83742	2.38761	3.25095	3.29041	3.96239	2.87764	3.58403	2.50817	2.17244	PPR containing plant protein	PF01535(PPR repeat)	PTHR24015(FAMILY NOT NAMED), PTHR24015:SF75(SUBFAMILY NOT NAMED)					AT5G09450.1	Tetratricopeptide repeat (TPR)-like superfamily protein
Medtr1g022405	chr1	+	7122386	7127664	30.4073	33.1117	33.1155	33.082	34.0267	34.5947	28.5123	33.7897	30.6143	33.3586	29.0249	30.3439	gamma carbonic anhydrase-like protein		PTHR22572:SF47(), PTHR22572(SUGAR-1-PHOSPHATE GUANYL TRANSFERASE)	KOG3121(Dynactin, subunit p25)				AT1G19580.1	gamma carbonic anhydrase 1
Medtr1g022410	chr1	-	7130131	7134211	88.9445	88.1353	88.9193	91.3372	99.2654	93.2027	68.399	73.6267	84.3297	84.5746	78.6488	76.5271	20S proteasome subunit alpha type 1	PF00227(Proteasome subunit), PF10584(Proteasome subunit A N-terminal signature)	PTHR11599(PROTEASOME SUBUNIT ALPHA/BETA), PTHR11599:SF12(PROTEASOME SUBUNIT ALPHA TYPE-1)	KOG0863(20S proteasome, regulatory subunit alpha type PSMA1/PRE5)	3.4.25.1(Proteasome endopeptidase complex.)	K02725(Transport and catabolism: Exosome [BR:ko04147]: PSMA1; 20S proteasome subunit alpha 6)	GO:0004298(molecular_function: threonine-type endopeptidase activity), GO:0051603(biological_process: proteolysis involved in cellular protein catabolic process), GO:0005839(cellular_component: proteasome core complex), GO:0004175(molecular_function: endopeptidase activity), GO:0006511(biological_process: ubiquitin-dependent protein catabolic process), GO:0019773(cellular_component: proteasome co…	AT1G47250.1	20S proteasome alpha subunit F2
Medtr1g022415	chr1	+	7135987	7142594	4.45208	5.45887	5.74651	7.63543	5.00202	7.46177	12.8242	11.9909	9.8508	10.0682	9.47022	8.89981	auxilin-like protein	PF00226(DnaJ domain)	PTHR23172:SF31(), PTHR23172(AUXILIN/CYCLIN G-ASSOCIATED KINASE-RELATED)	KOG0431(Auxilin-like protein and related proteins containing DnaJ domain)				AT1G75310.1	auxin-like 1 protein
Medtr1g022420	chr1	-	7142631	7148060	0.861458	0.61858	0.669249	2.38353	0.81688	0.923662	0.906339	0.623969	1.19607	1.77928	0.340895	0.203184	ornithine carbamoyltransferase	PF00185(Aspartate/ornithine carbamoyltransferase, Asp/Orn binding domain), PF02729(Aspartate/ornithine carbamoyltransferase, carbamoyl-P binding domain)	PTHR11405:SF1(ORNITHINE CARBAMOYLTRANSFERASE, MITOCHONDRIAL), PTHR11405(CARBAMOYLTRANSFERASE RELATED)	KOG1504(Ornithine carbamoyltransferase OTC/ARG3)	2.1.3.3(Ornithine carbamoyltransferase.)	K00611(Amino acid metabolism: Arginine biosynthesis [PATH:ko00220]: OTC, argF, argI; ornithine carbamoyltransferase)	GO:0016597(molecular_function: amino acid binding), GO:0016743(molecular_function: carboxyl- or carbamoyltransferase activity), GO:0006520(biological_process: cellular amino acid metabolic process)	AT1G75330.1	ornithine carbamoyltransferase
Medtr1g022440	chr1	-	7156476	7160614	0.105511	0	0	0	0.035768	0	0.151892	0	0.068596	0	0.037911	0.176302	dihydroflavonol 4-reductase-like protein	PF01370(NAD dependent epimerase/dehydratase family)	PTHR10366(NAD DEPENDENT EPIMERASE/DEHYDRATASE), PTHR10366:SF9()	KOG1502(Flavonol reductase/cinnamoyl-CoA reductase)	1.1.1.219(Dihydrokaempferol 4-reductase.), 1.1.1.234(Flavanone 4-reductase.)	K13082(Biosynthesis of other secondary metabolites: Flavonoid biosynthesis [PATH:ko00941]: DFR; bifunctional dihydroflavonol 4-reductase/flavanone 4-reductase)	GO:0003824(molecular_function: catalytic activity), GO:0050662(molecular_function: coenzyme binding), GO:0044237(biological_process: cellular metabolic process)	AT5G42800.1	dihydroflavonol 4-reductase
Medtr1g022445	chr1	-	7164068	7167077	0.974006	0.819439	0.351667	0.985936	1.03325	0.993227	0.457363	0.166723	0.230867	0.261417	0.102216	0.684617	dihydroflavonol 4-reductase	PF01370(NAD dependent epimerase/dehydratase family)	PTHR10366(NAD DEPENDENT EPIMERASE/DEHYDRATASE), PTHR10366:SF9()	KOG1502(Flavonol reductase/cinnamoyl-CoA reductase)	1.1.1.219(Dihydrokaempferol 4-reductase.), 1.1.1.234(Flavanone 4-reductase.)	K13082(Biosynthesis of other secondary metabolites: Flavonoid biosynthesis [PATH:ko00941]: DFR; bifunctional dihydroflavonol 4-reductase/flavanone 4-reductase)	GO:0003824(molecular_function: catalytic activity), GO:0050662(molecular_function: coenzyme binding), GO:0044237(biological_process: cellular metabolic process)	AT5G42800.1	dihydroflavonol 4-reductase
Medtr1g022450	chr1	+	7172657	7173650	12.4527	10.8961	11.9337	11.7392	14.2141	10.5785	10.1096	8.98241	11.2162	8.487	9.54531	9.0593	50S ribosomal protein L31	PF01197(Ribosomal protein L31)					GO:0003735(molecular_function: structural constituent of ribosome), GO:0006412(biological_process: translation), GO:0005622(cellular_component: intracellular), GO:0005840(cellular_component: ribosome)	AT1G75350.1	Ribosomal protein L31
Medtr1g022455	chr1	-	7175766	7179889	0	0.121071	0	0.107151	0	0	0	0	0	0.051766	0.061958	0	salicylic acid carboxyl methyltransferase	PF03492(SAM dependent carboxyl methyltransferase)			2.1.1.141(Jasmonate O-methyltransferase.)	K08241(Lipid metabolism: alpha-Linolenic acid metabolism [PATH:ko00592]: E2.1.1.141; jasmonate O-methyltransferase)	GO:0008168(molecular_function: methyltransferase activity)	AT1G19640.1	jasmonic acid carboxyl methyltransferase
Medtr1g022475	chr1	+	7199985	7203994	10.2809	13.0035	12.0167	14.5683	11.5035	12.4449	13.0953	14.2108	15.671	13.788	13.193	12.6018	inositol-pentakisphosphate 2-kinase-like protein	PF06090(Inositol-pentakisphosphate 2-kinase)	PTHR14456(INOSITOL POLYPHOSPHATE KINASE 1), PTHR14456:SF6()	KOG4749(Inositol polyphosphate kinase)			GO:0005524(molecular_function: ATP binding), GO:0035299(molecular_function: inositol pentakisphosphate 2-kinase activity)	AT1G22100.1	Inositol-pentakisphosphate 2-kinase family protein
Medtr1g022480	chr1	-	7206595	7212071	46.2634	52.035	45.7167	45.9368	45.9833	46.7214	55.942	50.8447	55.0549	47.3704	53.5006	51.3181	Sec14p-like phosphatidylinositol transfer family protein	PF03765(CRAL/TRIO, N-terminal domain), PF00650(CRAL/TRIO domain)	PTHR23324(SEC14 RELATED PROTEIN), PTHR23324:SF5()	KOG1471(Phosphatidylinositol transfer protein SEC14 and related proteins)				AT2G21520.1	Sec14p-like phosphatidylinositol transfer family protein
Medtr1g022485	chr1	-	7215469	7218807	41.7779	45.372	37.2104	43.659	41.4952	40.5574	40.7853	38.6959	40.3239	43.2835	44.2232	40.1111	nuclease in basal defense response protein	PF02151(UvrB/uvrC motif), PF02577(Bifunctional nuclease)					GO:0005515(molecular_function: protein binding), GO:0004518(molecular_function: nuclease activity)	AT1G75380.1	bifunctional nuclease in basal defense response 1
Medtr1g022495	chr1	+	7234780	7236202	3.93917	5.41774	5.40336	7.73616	4.4806	6.25293	5.23898	5.61495	5.97664	7.04912	6.07211	6.05871	BZIP transcription factor bZIP124	PF00170(bZIP transcription factor)	PTHR22952:SF60(), PTHR22952(CAMP-RESPONSE ELEMENT BINDING PROTEIN-RELATED)				GO:0003700(molecular_function: sequence-specific DNA binding transcription factor activity), GO:0043565(molecular_function: sequence-specific DNA binding), GO:0006355(biological_process: regulation of transcription, DNA-templated)	AT1G75390.1	basic leucine-zipper 44
Medtr1g022500	chr1	-	7238044	7238287	0	0.40472	0	0	0	0	0	0	0	0	0.21515	0	transmembrane protein, putative
Medtr1g022505	chr1	+	7243845	7247867	5.59639	6.24598	6.14794	5.12459	5.09114	5.72416	6.36056	7.85183	7.52923	7.05047	4.8609	6.59933	C3HC4-type RING zinc finger protein	PF00097(Zinc finger, C3HC4 type (RING finger))					GO:0046872(molecular_function: metal ion binding)	AT1G75400.1	RING/U-box superfamily protein
Medtr1g022940	chr1	-	7248613	7253109	1.81126	2.63942	2.54103	2.51395	2.67928	2.53615	2.81868	3.28356	2.67916	3.03589	2.03852	2.5572	NAD-dependent epimerase/dehydratase family protein	PF01370(NAD dependent epimerase/dehydratase family)	PTHR10366:SF120(), PTHR10366(NAD DEPENDENT EPIMERASE/DEHYDRATASE)				GO:0003824(molecular_function: catalytic activity), GO:0050662(molecular_function: coenzyme binding), GO:0044237(biological_process: cellular metabolic process)	AT1G19690.1	NAD(P)-binding Rossmann-fold superfamily protein
Medtr1g022950	chr1	+	7253562	7256936	1.01143	0.412361	1.2408	1.40602	0.580246	1.10933	0.742764	1.16043	1.27629	0.761298	1.10109	1.19925	TRAM, LAG1 and CLN8 (TLC) lipid-sensing domain protein	PF03798(TLC domain)		KOG4474(Uncharacterized conserved protein)			GO:0016021(cellular_component: integral component of membrane)	AT1G35180.1	TRAM, LAG1 and CLN8 (TLC) lipid-sensing domain containing protein
Medtr1g022960	chr1	-	7257247	7263623	7.45139	9.71015	8.37154	9.81615	8.15007	9.7146	10.4983	12.7813	10.6695	10.85	10.4027	9.07784	nucleotide-binding; protein-binding protein	PF00400(WD domain, G-beta repeat), PF04158(Sof1-like domain )	PTHR22851(U3 SMALL NUCLEOLAR RNA U3 SNORNA ASSOCIATED PROTEIN)	KOG0268(Sof1-like rRNA processing protein (contains WD40 repeats))		K11806(Folding, sorting and degradation: Ubiquitin system [BR:ko04121]: WDSOF1; WD repeat and SOF domain-containing protein 1)	GO:0005515(molecular_function: protein binding)	AT4G28450.1	nucleotide binding;protein binding
Medtr1g022970	chr1	-	7264537	7266778	10.4867	11.2178	8.8732	12.247	12.2619	10.5396	8.92597	10.2054	11.7495	7.3006	9.85106	10.3233	peroxidase family protein	PF00141(Peroxidase)			1.11.1.7(Peroxidase.)	K00430(Biosynthesis of other secondary metabolites: Phenylpropanoid biosynthesis [PATH:ko00940]: E1.11.1.7; peroxidase)	GO:0004601(molecular_function: peroxidase activity), GO:0020037(molecular_function: heme binding), GO:0006979(biological_process: response to oxidative stress), GO:0055114(biological_process: oxidation-reduction process)	AT1G44970.1	Peroxidase superfamily protein
Medtr1g022980	chr1	-	7268870	7275413	6.48918	6.46312	6.13066	8.60924	7.0693	7.47702	7.47037	7.86116	7.79214	8.02369	6.61903	6.96065	GTP-binding protein HflX	PF01926(50S ribosome-binding GTPase)	PTHR10229(GTP-BINDING PROTEIN HFLX)	KOG0410(Predicted GTP binding protein)		K03665(Translation: Ribosome biogenesis [BR:ko03009]: hflX; GTPase)	GO:0005525(molecular_function: GTP binding)	AT5G57960.1	GTP-binding protein, HflX
Medtr1g023000	chr1	-	7278985	7280350	174.755	183.239	191.103	178.883	188.2	179.071	152.299	168.819	176.422	178.179	155.576	153.366	40S ribosomal S3-like protein	PF00189(Ribosomal protein S3, C-terminal domain), PF07650(KH domain)	PTHR11760(30S/40S RIBOSOMAL PROTEIN S3)	KOG3181(40S ribosomal protein S3)		K02985(Translation: Ribosome [BR:ko03011]: RP-S3e, RPS3; small subunit ribosomal protein S3e)	GO:0003735(molecular_function: structural constituent of ribosome), GO:0006412(biological_process: translation), GO:0005840(cellular_component: ribosome), GO:0003723(molecular_function: RNA binding)	AT5G35530.1	Ribosomal protein S3 family protein
Medtr1g023030	chr1	+	7288470	7290630	3.74607	3.50129	4.18312	4.18548	3.98581	3.76637	4.086	4.11519	3.96203	4.29394	3.27873	3.35472	peptide N-acetyl-beta-D-glucosaminyl asparaginase amidase A	PF12222(Peptide N-acetyl-beta-D-glucosaminyl asparaginase amidase A)						AT3G14920.1	Peptide-N4-(N-acetyl-beta-glucosaminyl)asparagine amidase A protein
Medtr1g023035	chr1	+	7292229	7294186	0.038097	0.207382	0.16314	0.281635	0.149306	0.15839	0.24092	0.245194	0.44545	0.177945	0.223798	0.228146	peptide N-acetyl-beta-D-glucosaminyl asparaginase amidase A	PF12222(Peptide N-acetyl-beta-D-glucosaminyl asparaginase amidase A)						AT3G14920.1	Peptide-N4-(N-acetyl-beta-glucosaminyl)asparagine amidase A protein
Medtr1g023050	chr1	-	7300327	7304717	9.80121	10.8034	8.50004	10.5654	9.08865	10.1267	11.271	10.6786	10.6109	10.0907	11.6111	11.4697	BEL1-related homeotic protein	PF07526(Associated with HOX), PF00046(Homeobox domain)	PTHR11850:SF14(), PTHR11850(HOMEOBOX PROTEIN TRANSCRIPTION FACTORS)	KOG0773(Transcription factor MEIS1 and related HOX domain proteins)			GO:0003700(molecular_function: sequence-specific DNA binding transcription factor activity), GO:0043565(molecular_function: sequence-specific DNA binding), GO:0006355(biological_process: regulation of transcription, DNA-templated)	AT2G16400.1	BEL1-like homeodomain 7
Medtr1g023070	chr1	-	7312768	7318006	1.34516	1.14491	0.783882	0.890781	1.3037	0.682133	1.32289	1.54827	0.58592	1.35624	1.48672	0.852278	DEAD-box ATP-dependent RNA helicase, putative	PF00271(Helicase conserved C-terminal domain)	PTHR24031(RNA HELICASE), PTHR24031:SF11(PROTEIN MUT-14-RELATED)				GO:0003676(molecular_function: nucleic acid binding), GO:0004386(molecular_function: helicase activity), GO:0005524(molecular_function: ATP binding)	AT5G60990.1	DEA(D/H)-box RNA helicase family protein
Medtr1g023120	chr1	+	7344114	7348518	13.3473	12.3514	14.3658	18.018	13.9342	14.432	17.1857	17.8588	16.7935	15.0463	11.9598	14.3072	beta-like galactosidase	PF01301(Glycosyl hydrolases family 35)	PTHR23421:SF33(), PTHR23421(BETA-GALACTOSIDASE RELATED)	KOG0496(Beta-galactosidase)			GO:0004553(molecular_function: hydrolase activity, hydrolyzing O-glycosyl compounds), GO:0005975(biological_process: carbohydrate metabolic process)	AT1G45130.1	beta-galactosidase 5
Medtr1g023125	chr1	-	7349145	7349564	3.28214	1.99834	1.85884	1.83498	2.53518	1.84021	1.56068	2.46427	2.20828	0.992364	2.63687	1.64119	hypothetical protein
MT4Noble_001061	chr1	+	7349397	7349707	0	0	0	0.089306	0	0	0	0	0	0	0	0
Medtr1g023140	chr1	-	7352554	7354715	19.6425	24.0776	23.509	18.5725	21.1255	25.4415	17.8421	26.4799	20.0217	25.1601	22.0064	25.6191	thioredoxin H-type 1 protein	PF00085(Thioredoxin)	PTHR10438(THIOREDOXIN)	KOG0907(Thioredoxin)			GO:0045454(biological_process: cell redox homeostasis)	AT3G51030.1	thioredoxin H-type 1
Medtr1g023160	chr1	+	7356764	7361982	2.43934	2.76355	1.97996	2.92497	2.40296	2.78216	3.02978	2.80599	2.90934	2.43567	2.51799	2.52357	GTP-binding protein Obg2, putative	PF01018(GTP1/OBG), PF01926(50S ribosome-binding GTPase)	PTHR11702(DEVELOPMENTALLY REGULATED GTP-BINDING PROTEIN-RELATED), PTHR11702:SF3(GTP-BINDING PROTEIN 10)	KOG1489(Predicted GTP-binding protein (ODN superfamily))			GO:0005525(molecular_function: GTP binding)	AT5G18570.1	GTP1/OBG family protein
Medtr1g023170	chr1	+	7364200	7365369	0.107339	0.098863	0.208384	0.021052	0.278492	0.246841	0	0.02562	0.25801	0.059558	0.041676	0.21216	AP2 domain class transcription factor	PF00847(AP2 domain)					GO:0003700(molecular_function: sequence-specific DNA binding transcription factor activity), GO:0006355(biological_process: regulation of transcription, DNA-templated)	AT1G75490.1	Integrase-type DNA-binding superfamily protein
Medtr1g023180	chr1	-	7367315	7370532	21.6518	19.6524	21.8591	23.2614	21.5049	19.1475	22.6967	24.4888	26.2597	17.0159	17.0891	18.4427	auxin-induced 5NG4-like protein	PF00892(EamA-like transporter family)					GO:0016020(cellular_component: membrane)	AT1G75500.1	Walls Are Thin 1
Medtr1g023190	chr1	+	7387028	7392697	12.591	13.7865	13.6724	13.4745	12.863	14.7228	13.1	13.2229	13.713	13.5435	12.3374	12.3509	eukaryotic translation initiation factor 3 subunit C	PF05470(Eukaryotic translation initiation factor 3 subunit 8 N-terminus), PF01399(PCI domain)	PTHR13937(EUKARYOTIC TRANSLATION INITATION FACTOR 3, SUBUNIT 8 EIF3S8 -RELATED)	KOG1076(Translation initiation factor 3, subunit c (eIF-3c))		K03252(Translation: Translation factors [BR:ko03012]: EIF3C; translation initiation factor 3 subunit C)	GO:0005515(molecular_function: protein binding), GO:0003743(molecular_function: translation initiation factor activity), GO:0031369(molecular_function: translation initiation factor binding), GO:0006413(biological_process: translational initiation), GO:0005852(cellular_component: eukaryotic translation initiation factor 3 complex)	AT3G56150.1	eukaryotic translation initiation factor 3C
Medtr1g023210	chr1	+	7398040	7401108	478.704	378.331	336.99	443.314	400.204	375.096	328.411	287.98	307.674	328.67	388.505	390.116	papain family cysteine protease	PF00112(Papain family cysteine protease), PF08246(Cathepsin propeptide inhibitor domain (I29))	PTHR12411:SF42(), PTHR12411(CYSTEINE PROTEASE FAMILY C1-RELATED)	KOG1542(Cysteine proteinase Cathepsin F)			GO:0008234(molecular_function: cysteine-type peptidase activity), GO:0006508(biological_process: proteolysis)	AT4G39090.1	Papain family cysteine protease
Medtr1g023230	chr1	-	7417436	7419015	0.403967	0.120443	0.441247	0.283235	0.112684	0.636955	0.169383	0.288694	0.38559	0.352621	0.293679	0.133902	zinc finger, LRP1 type protein	PF05142(Domain of unknown function (DUF702) )						AT1G19790.1	SHI-related sequence 7
Medtr1g023260	chr1	+	7448740	7450656	75.202	56.4018	69.9903	61.3252	65.7184	65.5675	58.5109	58.2456	57.196	57.8059	62.8867	59.9148	salt tolerance-like protein	PF00643(B-box zinc finger)					GO:0008270(molecular_function: zinc ion binding), GO:0005622(cellular_component: intracellular)	AT1G75540.1	salt tolerance homolog2
Medtr1g023270	chr1	-	7452377	7453407	0.392204	0.6923	0.557431	0.59857	0.613071	0.25726	0.739191	0.334796	0.840461	0.379338	0.691796	0.751524	Novel GRP family							AT1G75550.1	glycine-rich protein
Medtr1g023310	chr1	-	7455380	7461179	10.5027	9.72386	10.1137	10.9618	11.0288	10.2324	8.98382	10.3958	9.64626	8.70063	9.77985	8.87523	protein accumulation AND replication OFs protein							AT5G42480.1	Chaperone DnaJ-domain superfamily protein
Medtr1g023330	chr1	+	7463620	7467489	4.48663	6.04891	6.40339	4.95223	5.33637	5.31518	5.85192	6.19608	5.88528	6.32524	5.71884	5.03567	mediator of RNA polymerase II transcription subunit 11	PF10280(Mediator complex protein )					GO:0001104(molecular_function: RNA polymerase II transcription cofactor activity), GO:0006357(biological_process: regulation of transcription from RNA polymerase II promoter), GO:0016592(cellular_component: mediator complex)	AT3G01435.1	Expressed protein
Medtr1g023340	chr1	-	7468759	7473033	10.7991	12.1939	10.8282	13.1735	11.4723	12.0038	10.119	9.92701	10.3602	11.3608	12.0289	11.1323	alpha/beta fold hydrolase	PF00561(alpha/beta hydrolase fold)	PTHR10992:SF56(METHYLESTERASE 4-RELATED), PTHR10992(ALPHA/BETA HYDROLASE FOLD-CONTAINING PROTEIN)	KOG4409(Predicted hydrolase/acyltransferase (alpha/beta hydrolase superfamily))				AT4G24160.1	alpha/beta-Hydrolases superfamily protein
Medtr1g023500	chr1	+	7523400	7533496	11.7131	14.8588	13.6173	15.1899	11.8811	13.2346	16.2217	16.2941	16.1168	15.1795	13.327	13.5495	DNA-directed RNA polymerase subunit beta	PF04567(RNA polymerase Rpb2, domain 5), PF04561(RNA polymerase Rpb2, domain 2), PF04565(RNA polymerase Rpb2, domain 3), PF04566(RNA polymerase Rpb2, domain 4), PF04563(RNA polymerase beta subunit), PF04560(RNA polymerase Rpb2, domain 7), PF00562(RNA polymerase Rpb2, domain 6)	PTHR20856:SF7(DNA-DIRECTED RNA POLYMERASE II SUBUNIT RPB2), PTHR20856(DNA-DIRECTED RNA POLYMERASE I SUBUNIT 2)	KOG0214(RNA polymerase II, second largest subunit)	2.7.7.6(DNA-directed RNA polymerase.)	K03010(Infectious diseases: Epstein-Barr virus infection [PATH:ko05169]: RPB2, POLR2B; DNA-directed RNA polymerase II subunit RPB2)	GO:0003677(molecular_function: DNA binding), GO:0003899(molecular_function: DNA-directed RNA polymerase activity), GO:0006351(biological_process: transcription, DNA-templated)	AT4G21710.1	DNA-directed RNA polymerase family protein
Medtr1g023505	chr1	+	7536272	7536786	3.20241	5.30137	4.40196	5.54426	4.01501	4.33732	5.71229	6.57642	5.39602	5.72915	4.89637	0	hypothetical protein
MT4Noble_001088	chr1	-	7536360	7536832	5.9986	8.81536	9.4598	9.88348	8.00258	11.2755	11.078	14.4467	10.0303	12.1322	9.26264	13.3593
Medtr1g023510	chr1	-	7537822	7546911	4.41163	5.30995	4.58997	5.58603	4.40324	5.57548	6.55432	6.77702	6.06717	5.89227	5.52788	5.62931	polyamine oxidase	PF04433(SWIRM domain), PF01593(Flavin containing amine oxidoreductase)	PTHR10742:SF30(), PTHR10742(AMINE OXIDASE)	KOG0029(Amine oxidase)			GO:0016491(molecular_function: oxidoreductase activity), GO:0055114(biological_process: oxidation-reduction process), GO:0005515(molecular_function: protein binding)	AT4G16310.1	LSD1-like 3
Medtr1g023570	chr1	+	7569461	7571765	5.26334	4.54221	2.12501	8.08084	5.51992	5.73449	2.95545	2.72494	2.6824	1.70874	3.77317	2.53456	glyoxal oxidase amine-terminal protein	PF09118(Domain of unknown function (DUF1929)), PF07250(Glyoxal oxidase N-terminus)						AT1G75620.1	glyoxal oxidase-related protein
Medtr1g023590	chr1	+	7574582	7578394	89.308	83.3293	102.034	89.564	99.2045	93.7022	67.4691	80.8453	88.5237	84.0272	73.934	76.7343	60S ribosomal protein L13a-4	PF00572(Ribosomal protein L13)	PTHR11545:SF3(60S RIBOSOMAL PROTEIN L13A), PTHR11545(RIBOSOMAL PROTEIN L13)	KOG3204(60S ribosomal protein L13a)			GO:0003735(molecular_function: structural constituent of ribosome), GO:0006412(biological_process: translation), GO:0005840(cellular_component: ribosome)	AT5G48760.1	Ribosomal protein L13 family protein
Medtr1g023600	chr1	+	7580177	7584416	0.435272	0.555509	0.728162	0.531451	0.591517	0.58198	0.976093	0.927083	0.754184	0.778644	0.895515	1.02985	disease resistance protein RGA4	PF00931(NB-ARC domain)	PTHR23155(LEUCINE-RICH REPEAT-CONTAINING PROTEIN)	KOG4658(Apoptotic ATPase)			GO:0043531(molecular_function: ADP binding)	AT3G14470.1	NB-ARC domain-containing disease resistance protein
Medtr1g023605	chr1	+	7584791	7585835	0.628487	0.917735	1.36355	0.464282	0.455714	0.615703	1.47736	2.06648	0.893424	1.11186	1.10763	1.09758	hypothetical protein
Medtr1g023630	chr1	-	7593841	7595115	132.649	143.499	154.785	126.829	143.026	143.808	122.212	128.886	136.019	149.835	121.074	151.719	core histone H2A/H2B/H3/H4	PF00125(Core histone H2A/H2B/H3/H4)	PTHR11426(HISTONE H3)				GO:0003677(molecular_function: DNA binding)	AT4G40030.2	Histone superfamily protein
Medtr1g023660	chr1	+	7599725	7603391	18.2045	18.023	16.5971	19.9212	18.1747	21.6414	17.7571	21.4515	18.6149	19.7287	20.228	19.7272	GAGA-binding transcriptional activator BBR/BPC6-like protein	PF06217(GAGA binding protein-like family)						AT5G42520.1	basic pentacysteine 6
Medtr1g023690	chr1	+	7618001	7621776	20.5758	21.7979	21.2163	19.2875	19.8923	20.1313	21.7222	19.1319	20.265	23.5558	20.873	21.9755	BZIP transcription factor	PF00170(bZIP transcription factor)	PTHR13301:SF13(), PTHR13301(X-BOX TRANSCRIPTION FACTOR-RELATED)				GO:0003700(molecular_function: sequence-specific DNA binding transcription factor activity), GO:0043565(molecular_function: sequence-specific DNA binding), GO:0006355(biological_process: regulation of transcription, DNA-templated)	AT4G38900.2	Basic-leucine zipper (bZIP) transcription factor family protein
Medtr1g023700	chr1	-	7622290	7624049	0.322656	0.419307	0.435488	0.233716	0.231566	0.094032	0.488225	0.452226	0.375621	0.434929	0.293525	0.313109	cytochrome P450 family 71 protein	PF00067(Cytochrome P450)	PTHR24298:SF44(), PTHR24298(FAMILY NOT NAMED)	KOG0156(Cytochrome P450 CYP2 subfamily)	1.14.-.-()	K11818(Enzyme families: Cytochrome P450 [BR:ko00199]: CYP83B1; aromatic aldoxime N-monooxygenase)	GO:0005506(molecular_function: iron ion binding), GO:0016705(molecular_function: oxidoreductase activity, acting on paired donors, with incorporation or reduction of molecular oxygen), GO:0020037(molecular_function: heme binding), GO:0055114(biological_process: oxidation-reduction process)	AT4G31500.1	cytochrome P450, family 83, subfamily B, polypeptide 1
Medtr1g023720	chr1	-	7626885	7630409	0.162611	0.308538	0.345695	0.659446	0.041031	0.187161	0.299146	0.336995	0.369668	0.261286	0.367525	0.241856	cytochrome P450 family 71 protein	PF00067(Cytochrome P450)	PTHR24298:SF44(), PTHR24298(FAMILY NOT NAMED)	KOG0156(Cytochrome P450 CYP2 subfamily)	1.14.-.-()	K11818(Enzyme families: Cytochrome P450 [BR:ko00199]: CYP83B1; aromatic aldoxime N-monooxygenase)	GO:0005506(molecular_function: iron ion binding), GO:0016705(molecular_function: oxidoreductase activity, acting on paired donors, with incorporation or reduction of molecular oxygen), GO:0020037(molecular_function: heme binding), GO:0055114(biological_process: oxidation-reduction process)	AT4G31500.1	cytochrome P450, family 83, subfamily B, polypeptide 1
Medtr1g023730	chr1	-	7633868	7637366	5.45766	5.91513	5.16519	6.10457	3.47708	4.47923	7.95341	6.13472	6.55471	6.06374	6.40061	6.01907	cytochrome P450 family 71 protein	PF00067(Cytochrome P450)	PTHR24298(FAMILY NOT NAMED), PTHR24298:SF44()	KOG0156(Cytochrome P450 CYP2 subfamily)	1.14.-.-()	K11818(Enzyme families: Cytochrome P450 [BR:ko00199]: CYP83B1; aromatic aldoxime N-monooxygenase)	GO:0005506(molecular_function: iron ion binding), GO:0016705(molecular_function: oxidoreductase activity, acting on paired donors, with incorporation or reduction of molecular oxygen), GO:0020037(molecular_function: heme binding), GO:0055114(biological_process: oxidation-reduction process)	AT3G26330.1	cytochrome P450, family 71, subfamily B, polypeptide 37
Medtr1g023760	chr1	+	7656302	7661637	13.4467	17.4098	15.9893	17.4186	16.6381	19.1494	19.8817	21.1086	18.6902	19.3751	17.2175	17.7571	IQ calmodulin-binding motif protein	PF00612(IQ calmodulin-binding motif)	PTHR10699(NEUROMODULIN), PTHR10699:SF9()				GO:0005515(molecular_function: protein binding)	AT1G19870.1	IQ-domain 32
Medtr1g023770	chr1	-	7661893	7663069	0.282505	0.413356	0.445527	0.490581	0.320975	0.401432	0.569606	0.756589	0.477945	0.748377	0.560093	0.523185	rhicadhesin receptor	PF00190(Cupin)					GO:0045735(molecular_function: nutrient reservoir activity)	AT3G05950.1	RmlC-like cupins superfamily protein
Medtr1g023790	chr1	+	7667528	7667713	0.174463	0.136193	0.098135	0.439621	0	0.449521	1.9553	0.509934	0.205697	1.13329	0.369813	0	hypothetical protein
Medtr1g023810	chr1	+	7670865	7672219	0.096322	0.127795	0.194326	0	0	0.100864	0.114777	0	0.083191	0.237778	0	0	papain family cysteine protease	PF00112(Papain family cysteine protease)	PTHR12411:SF44(), PTHR12411(CYSTEINE PROTEASE FAMILY C1-RELATED)				GO:0008234(molecular_function: cysteine-type peptidase activity), GO:0006508(biological_process: proteolysis)	AT3G48340.1	Cysteine proteinases superfamily protein
Medtr1g023820	chr1	-	7673409	7674084	1.25466	2.11299	3.33869	2.22468	1.77937	1.54366	2.86727	2.65261	2.63054	3.01879	1.68401	2.33119	paired amphipathic helix protein	PF02671(Paired amphipathic helix repeat)	PTHR12346(SIN3B-RELATED)				GO:0006355(biological_process: regulation of transcription, DNA-templated), GO:0005634(cellular_component: nucleus)	AT1G24190.1	SIN3-like 3
Medtr1g023830	chr1	+	7674860	7675126	2.38653	2.224	2.47184	1.27731	2.06693	1.97908	2.62214	2.40663	2.05966	1.7535	1.37715	1.74833	cation proton exchanger, putative							AT3G17630.1	cation/H+ exchanger 19
Medtr1g423960	chr1	-	7697338	7698717	3.00923	4.63376	5.03707	7.84539	3.75245	7.46729	3.95689	6.26814	7.14327	0.913738	2.29125	2.51047	small RNA degrading nuclease		PTHR12801(EXONUCLEASE), PTHR12801:SF9()					AT5G67240.1	small RNA degrading nuclease 3
Medtr1g023910	chr1	-	7700452	7702012	0.996004	1.07755	1.20323	1.68366	0.888001	1.158	1.2796	1.39489	1.44506	1.20473	1.43832	1.16665	hypothetical protein							AT3G26560.1	ATP-dependent RNA helicase, putative
Medtr1g023920	chr1	+	7704021	7704956	5.32358	3.6397	3.06594	4.28304	5.68133	3.88547	3.17978	3.24332	4.23354	3.4467	3.7632	3.40395	transmembrane protein, putative
Medtr1g023955	chr1	+	7733337	7739883	8.59968	10.9181	7.90159	10.7911	7.39789	9.96126	12.541	13.4645	12.7116	12.2156	10.5359	12.5807	small RNA degrading nuclease	PF00929(Exonuclease)	PTHR12801(EXONUCLEASE), PTHR12801:SF9()	KOG2248(3'-5' exonuclease)				AT5G67240.1	small RNA degrading nuclease 3
Medtr1g023975	chr1	+	7742965	7743951	0	0	0	0	0	0	0	0	0	0.095785	0	0	global transcription factor group protein	PF03439(Early transcription elongation factor of RNA pol II, NGN section)	PTHR11125(SUPPRESSOR OF TY 5)					AT4G08350.1	global transcription factor group A2
Medtr1g023985	chr1	+	7751166	7755800	1.69835	1.75961	1.7103	2.22727	1.56872	2.26043	2.06871	2.27009	2.07512	2.01019	1.66064	1.51846	ATP-dependent RNA helicase DHX8	PF07717(Oligonucleotide/oligosaccharide-binding (OB)-fold), PF00270(DEAD/DEAH box helicase), PF04408(Helicase associated domain (HA2)), PF00271(Helicase conserved C-terminal domain), PF00575(S1 RNA binding domain)	PTHR18934:SF68(), PTHR18934(ATP-DEPENDENT RNA HELICASE)	KOG0922(DEAH-box RNA helicase)	3.6.4.13(RNA helicase.)	K12818(Transcription: Spliceosome [BR:ko03041]: DHX8, PRP22; ATP-dependent RNA helicase DHX8/PRP22)	GO:0003676(molecular_function: nucleic acid binding), GO:0005524(molecular_function: ATP binding), GO:0008026(molecular_function: ATP-dependent helicase activity), GO:0004386(molecular_function: helicase activity), GO:0003723(molecular_function: RNA binding)	AT3G26560.1	ATP-dependent RNA helicase, putative
Medtr1g023995	chr1	-	7757558	7758026	0.552817	1.35424	0.665701	1.88654	0	1.50593	0.495733	0.82177	1.55561	0.75661	1.3442	0.65921	hypothetical protein
Medtr1g024005	chr1	+	7759632	7761462	4.71807	6.89688	5.84763	8.71168	6.84144	7.37807	6.38011	7.06988	7.57862	6.86932	5.03492	5.74476	ATRAD3	PF03141(Putative S-adenosyl-L-methionine-dependent methyltransferase)	PTHR10108:SF434(), PTHR10108(METHYLTRANSFERASE)				GO:0008168(molecular_function: methyltransferase activity)	AT3G27230.1	S-adenosyl-L-methionine-dependent methyltransferases superfamily protein
Medtr1g024015	chr1	+	7765967	7768043	1.93941	2.51557	3.02635	2.63377	1.79477	3.07825	3.19408	4.20246	3.09186	3.35534	3.213	3.23479	hypothetical protein
Medtr1g024025	chr1	-	7771119	7778460	3.29415	4.60137	4.03361	3.95957	3.15008	4.15318	4.55731	5.7155	4.26189	4.90735	4.11597	4.835	auxin response factor 2	PF02362(B3 DNA binding domain), PF02309(AUX/IAA family), PF06507(Auxin response factor)				K14486(Signal transduction: Plant hormone signal transduction [PATH:ko04075]: K14486, ARF; auxin response factor)	GO:0006355(biological_process: regulation of transcription, DNA-templated), GO:0005634(cellular_component: nucleus), GO:0003677(molecular_function: DNA binding), GO:0009725(biological_process: response to hormone)	AT1G19850.1	Transcriptional factor B3 family protein / auxin-responsive factor AUX/IAA-related
Medtr1g024085	chr1	+	7821600	7822895	0.936349	1.10292	0.754711	1.0682	0.697813	0.834793	0.678729	1.22116	0.70186	0.838444	0.740022	0.927603	SAUR-like auxin-responsive family protein	PF02519(Auxin responsive protein)				K14488(Signal transduction: Plant hormone signal transduction [PATH:ko04075]: SAUR; SAUR family protein)		AT1G75590.1	SAUR-like auxin-responsive protein family
Medtr1g024095	chr1	+	7850648	7855990	12.383	16.2249	13.9498	16.1583	12.2402	18.0176	20.7615	22.5492	21.0882	21.0956	17.443	18.606	filament-plant-like protein	PF05911(Filament-like plant protein, long coiled-coil)						AT1G19835.1	Plant protein of unknown function (DUF869)
Medtr1g024125	chr1	+	7873360	7873827	0.151283	0	0	0	0	0	0	0	0	0	0	0.086916	transmembrane protein, putative
Medtr1g024165	chr1	+	7888376	7888825	0	0	0	0	0	0	0.220783	0	0	0	0	0	elongation factor Tu GTP-binding domain protein	PF00009(Elongation factor Tu GTP binding domain)	PTHR23115:SF57(), PTHR23115(TRANSLATION FACTOR)				GO:0003924(molecular_function: GTPase activity), GO:0005525(molecular_function: GTP binding)	AT5G60390.1	GTP binding Elongation factor Tu family protein
Medtr1g024175	chr1	+	7890653	7892029	0	0.004464	0	0	0.046994	0.01141	0.001686	0.002382	0	0	0.003604	0.001281	GTP-binding elongation factor Tu family protein	PF00009(Elongation factor Tu GTP binding domain), PF03144(Elongation factor Tu domain 2), PF03143(Elongation factor Tu C-terminal domain)	PTHR23115(TRANSLATION FACTOR), PTHR23115:SF57()	KOG0052(Translation elongation factor EF-1 alpha/Tu)			GO:0003924(molecular_function: GTPase activity), GO:0005525(molecular_function: GTP binding)	AT5G60390.1	GTP binding Elongation factor Tu family protein
MT4Noble_001139	chr1	-	7893005	7894099	0.147501	0	0	0	0	0	0	0	0	0	0	0.004538
MT4Noble_001140	chr1	-	7894111	7897234	0.391062	0.511324	0.237664	0.446896	0.30968	0.334339	0.373359	0.494458	0.469858	0.379064	0.618222	0.461478	DEAD-box ATP-dependent RNA helicase-like protein
MT4Noble_001141	chr1	-	7897560	7899458	0	0	0	0.128386	0.046943	0	0	0.41736	0.460824	0	0.253264	0
MT4Noble_001143	chr1	-	7900598	7900753	0.511079	0.290281	0.32525	0.439387	0.08261	0.3152	0.356686	0.629632	0.330952	0.684962	0.192575	0.004329
Medtr1g024860	chr1	-	7900686	7908945	0.614179	0.47672	1.14667	1.06635	0.706786	1.03086	1.0699	0.971387	0.573712	0.890441	0.432444	0.721242	RNase L inhibitor ABC domain protein	PF04068(Possible Fer4-like domain in RNase L inhibitor, RLI), PF00037(4Fe-4S binding domain), PF00005(ABC transporter)	PTHR19248(ATP-BINDING TRANSPORT PROTEIN-RELATED)	KOG0063(RNAse L inhibitor, ABC superfamily)			GO:0005524(molecular_function: ATP binding), GO:0016887(molecular_function: ATPase activity), GO:0051536(molecular_function: iron-sulfur cluster binding)	AT4G19210.1	RNAse l inhibitor protein 2
Medtr1g024870	chr1	+	7909538	7909906	0	0.055526	0	0	0.030875	0	0	0	0	0.004721	0	0	hypothetical protein
Medtr1g024820	chr1	-	7912992	7918788	0.902637	0.856309	1.40792	0.972691	1.0367	1.30448	1.58903	1.58588	1.52738	1.4002	1.05615	1.02198	transcription factor bHLH140-like protein	PF01661(Macro domain), PF06414(Zeta toxin), PF11969(Scavenger mRNA decapping enzyme C-term binding)	PTHR12486:SF4(APRATAXIN), PTHR12486(APRATAXIN-RELATED)	KOG0562(Predicted hydrolase (HIT family))	3.-.-.-()	K10863(Replication and repair: DNA repair and recombination proteins [BR:ko03400]: APTX; aprataxin)	GO:0005524(molecular_function: ATP binding), GO:0016301(molecular_function: kinase activity)	AT5G01310.1	APRATAXIN-like
Medtr1g024830	chr1	+	7921698	7923227	1.0946	1.31746	0.948438	0.768901	0.728797	1.47241	1.51097	1.21692	2.00455	1.50592	1.63395	1.17564	Myb/SANT-like DNA-binding domain protein							AT3G11310.1
Medtr1g024840	chr1	-	7924436	7926622	2.46562	2.94114	4.20012	5.73721	5.55638	4.45964	3.05268	2.69885	3.08327	2.47609	1.79028	3.31284	protein disulfide-isomerase LQY1							AT1G75690.1	DnaJ/Hsp40 cysteine-rich domain superfamily protein
Medtr1g024930	chr1	-	7928188	7931700	8.36614	7.33464	8.6644	10.601	10.9898	9.02272	7.27475	9.16526	7.98947	7.33635	7.04106	7.50623	abscisic acid-responsive (TB2/DP1, HVA22) family protein	PF03134(TB2/DP1, HVA22 family)	PTHR12300(HVA22-LIKE PROTEINS), PTHR12300:SF20()	KOG1726(HVA22/DP1 gene product-related proteins)				AT5G42560.1	Abscisic acid-responsive (TB2/DP1, HVA22) family protein
Medtr1g024920	chr1	-	7935263	7942696	11.4259	11.5995	12.6063	11.9752	14.4423	14.7637	13.1985	16.1338	15.544	13.3521	13.108	10.7905	tRNA (guanine-N(1))-methyltransferase, putative	PF04189(Gcd10p family)	PTHR12945(TRANSLATION INITIATION FACTOR EIF3-RELATED)	KOG1416(tRNA(1-methyladenosine) methyltransferase, subunit GCD10)		K03256(Translation: Transfer RNA biogenesis [BR:ko03016]: TRM6, GCD10; tRNA (adenine-N(1)-)-methyltransferase non-catalytic subunit)	GO:0003743(molecular_function: translation initiation factor activity), GO:0006413(biological_process: translational initiation)	AT2G45730.1	eukaryotic initiation factor 3 gamma subunit family protein
Medtr1g024980	chr1	+	7957883	7961646	26.3619	25.8411	27.6681	27.9079	29.2769	33.549	30.6766	27.4942	33.2076	23.1604	27.0137	24.9723	C2H2-like zinc finger protein							AT1G75710.1	C2H2-like zinc finger protein
Medtr1g024970	chr1	-	7964789	7965220	0	0	0	0	0	0	0	0	0	0	0.160293	0	GRF zinc finger protein	PF06839(GRF zinc finger)					GO:0008270(molecular_function: zinc ion binding)
Medtr1g025060	chr1	+	7989023	7993790	7.57618	8.93026	9.25497	8.86718	8.35362	9.02713	7.64604	9.26775	9.80421	7.74971	7.6337	8.28669	uridine 5-monophosphate synthase-like protein	PF00156(Phosphoribosyl transferase domain), PF00215(Orotidine 5'-phosphate decarboxylase / HUMPS family)	PTHR19278(FAMILY NOT NAMED), PTHR19278:SF21()	KOG1377(Uridine 5'- monophosphate synthase/orotate phosphoribosyltransferase)	2.4.2.10(Orotate phosphoribosyltransferase.), 4.1.1.23(Orotidine-5'-phosphate decarboxylase.)	K13421(Xenobiotics biodegradation and metabolism: Drug metabolism - other enzymes [PATH:ko00983]: UMPS; uridine monophosphate synthetase)	GO:0009116(biological_process: nucleoside metabolic process), GO:0004590(molecular_function: orotidine-5'-phosphate decarboxylase activity), GO:0006207(biological_process: 'de novo' pyrimidine nucleobase biosynthetic process)	AT3G54470.1	uridine 5\'-monophosphate synthase / UMP synthase (PYRE-F) (UMPS)
Medtr1g025075	chr1	+	7999442	8005224	2.7006	2.47787	2.79071	3.40492	2.99983	2.83833	3.40467	3.9285	3.16969	3.44495	3.0005	2.90959	RNase L inhibitor ABC superfamily protein, putative	PF00005(ABC transporter)	PTHR19248(ATP-BINDING TRANSPORT PROTEIN-RELATED)	KOG0063(RNAse L inhibitor, ABC superfamily)			GO:0005524(molecular_function: ATP binding), GO:0016887(molecular_function: ATPase activity)	AT4G19210.1	RNAse l inhibitor protein 2
Medtr1g025150	chr1	+	8011959	8012210	0.144658	0.28383	0.977845	0.670242	0.816488	0.960482	0.793319	1.00321	0.827522	0.495145	1.24846	0.798329	hypothetical protein							AT1G75717.1
Medtr1g025140	chr1	-	8014050	8017043	13.9886	14.8091	15.4174	15.2974	13.7883	15.5334	14.8536	16.5295	15.07	14.4683	14.9681	15.1508	hexokinase	PF00349(Hexokinase), PF03727(Hexokinase)	PTHR19443(HEXOKINASE)	KOG1369(Hexokinase)			GO:0005524(molecular_function: ATP binding), GO:0016773(molecular_function: phosphotransferase activity, alcohol group as acceptor), GO:0005975(biological_process: carbohydrate metabolic process)	AT1G47840.1	hexokinase 3
Medtr1g025180	chr1	+	8019758	8023607	0.795809	0.861011	0.948837	1.25175	0.889607	0.86898	1.33583	1.46114	0.836356	1.51576	1.16783	1.0811	hypothetical protein							AT1G75730.1
Medtr1g025190	chr1	-	8024026	8026304	57.2486	61.9128	56.2701	54.8886	55.7035	62.3375	61.0773	58.5873	56.3092	61.5811	51.8008	60.531	clathrin adaptor complex small chain	PF01217(Clathrin adaptor complex small chain)	PTHR11753(CLATHRIN COAT ASSEMBLY PROTEIN)	KOG0935(Clathrin adaptor complex, small subunit)		K11827(Neurodegenerative diseases: Huntington's disease [PATH:ko05016]: AP2S1; AP-2 complex subunit sigma-1)		AT1G47830.1	SNARE-like superfamily protein
MT4Noble_001163	chr1	-	8024261	8024431	0.646526	0.546833	0.506823	0.415036	0.746421	0.062273	0.73572	0.434862	1.27784	0.166446	0.161207	1.50918	Full=TSA: Wollemia nobilis Ref_Wollemi_Transcript_1946_1026 transcribed RNA sequence
Medtr1g025200	chr1	+	8032620	8034159	3.66211	3.45039	3.34619	3.89077	2.9791	3.88081	3.69203	3.73217	3.37691	3.60696	3.10994	3.48094	hypothetical protein
Medtr1g025220	chr1	-	8034809	8036000	1.25723	3.4137	1.98078	2.297	1.8099	1.57874	3.42496	2.76666	3.01444	3.31322	1.68087	2.9246	GASA/GAST/Snakin	PF02704(Gibberellin regulated protein)						AT1G75750.1	GAST1 protein homolog 1
Medtr1g025250	chr1	-	8042165	8043284	172.017	160.325	187.041	139.394	153.249	164.846	173.494	177.449	174.099	166.873	157.99	188.395	GASA/GAST/Snakin	PF02704(Gibberellin regulated protein)						AT1G75750.1	GAST1 protein homolog 1
Medtr1g025290	chr1	+	8062507	8064500	2.06372	2.10745	2.52362	2.0298	2.63483	2.63219	3.02904	2.78883	2.88308	1.66803	2.00196	2.30417	hypothetical protein
Medtr1g025320	chr1	-	8076738	8082271	5.8224	5.09052	4.51755	5.7916	4.44954	5.77943	6.42401	6.48017	6.12703	5.83574	5.64808	5.87869	ribosomal protein L32	PF01783(Ribosomal L32p protein family)					GO:0003735(molecular_function: structural constituent of ribosome), GO:0006412(biological_process: translation), GO:0015934(cellular_component: large ribosomal subunit)	AT1G26740.1	Ribosomal L32p protein family
Medtr1g025340	chr1	+	8086924	8092881	1.76736	2.93702	1.35263	1.84978	1.50126	2.04845	2.37185	2.14667	2.03157	2.79749	2.47139	2.95844	DUF668 family protein	PF11961(Domain of unknown function (DUF3475)), PF05003(Protein of unknown function (DUF668))						AT1G30755.1	Protein of unknown function (DUF668)
Medtr1g025370	chr1	+	8107105	8107674	0.342124	0.433664	0.217584	0.24798	0.766904	0.20383	0.268069	0.448968	0.77463	0.650263	1.0233	0.083647	cathepsin propeptide inhibitor domain protein	PF08246(Cathepsin propeptide inhibitor domain (I29))	PTHR12411(CYSTEINE PROTEASE FAMILY C1-RELATED)					AT1G29110.1	Cysteine proteinases superfamily protein
Medtr1g025420	chr1	+	8118419	8120647	19.3719	15.9272	22.2746	17.0151	19.9392	15.2234	20.0871	17.3707	18.6324	15.433	17.0379	18.9004	pathogenesis-related thaumatin family protein	PF00314(Thaumatin family)						AT1G20030.2	Pathogenesis-related thaumatin superfamily protein
Medtr1g025430	chr1	-	8126353	8131899	37.2411	41.8234	33.4865	57.3822	36.2623	49.528	62.1266	52.2442	61.2647	71.2259	45.0984	48.4335	heat shock protein 81-2	PF00183(Hsp90 protein), PF02518(Histidine kinase-, DNA gyrase B-, and HSP90-like ATPase)	PTHR11528:SF36(), PTHR11528(HEAT SHOCK PROTEIN 90)	KOG0020(Endoplasmic reticulum glucose-regulated protein (GRP94/endoplasmin), HSP90 family)			GO:0005524(molecular_function: ATP binding), GO:0051082(molecular_function: unfolded protein binding), GO:0006457(biological_process: protein folding), GO:0006950(biological_process: response to stress)	AT4G24190.2	Chaperone protein htpG family protein
Medtr1g025460	chr1	+	8141088	8141276	0	0.100523	0	0	0	0.013262	0.097228	0.013506	0	0.016591	0	0	hypothetical protein
Medtr1g025490	chr1	+	8153578	8154569	13.9941	12.2618	16.5132	12.8126	17.5455	12.8212	10.99	10.9987	8.84163	11.7645	15.4663	13.1737	transmembrane protein, putative							AT1G75810.1
Medtr1g025500	chr1	-	8157128	8163279	2.92301	3.81788	3.43857	3.46474	3.02391	3.52818	3.9896	4.24027	3.73832	4.11314	3.56021	3.88226	transcription elongation factor (TFIIS) family protein, putative							AT4G24200.1	Transcription elongation factor (TFIIS) family protein
Medtr1g025550	chr1	-	8173689	8178113	28.4093	35.1827	29.5075	33.6266	27.9346	33.8462	43.3223	44.6205	40.0258	38.8156	41.4255	38.8028	calcium-dependent lipid-binding (CaLB domain) family protein	PF00168(C2 domain)	PTHR10774:SF2(), PTHR10774(EXTENDED SYNAPTOTAGMIN-RELATED)				GO:0005515(molecular_function: protein binding)	AT1G20080.1	Calcium-dependent lipid-binding (CaLB domain) family protein
Medtr1g025560	chr1	+	8180282	8185564	0	0	0	0	0	0	0	0.010515	0	0	0	0	ABC transporter B family protein	PF00005(ABC transporter), PF00664(ABC transporter transmembrane region)	PTHR24221(FAMILY NOT NAMED), PTHR24221:SF96()	KOG0055(Multidrug/pheromone exporter, ABC superfamily)			GO:0005524(molecular_function: ATP binding), GO:0016887(molecular_function: ATPase activity), GO:0042626(molecular_function: ATPase activity, coupled to transmembrane movement of substances), GO:0006810(biological_process: transport), GO:0055085(biological_process: transmembrane transport), GO:0016021(cellular_component: integral component of membrane)	AT1G27940.1	P-glycoprotein 13
Medtr1g025610	chr1	-	8194669	8204815	9.7045	10.5501	9.54747	11.5594	9.84435	10.6762	12.5507	11.6831	11.1652	11.3218	11.8222	11.3799	vacuolar protein sorting-associated 35A-like protein	PF03635(Vacuolar protein sorting-associated protein 35 )	PTHR11099(VACUOLAR SORTING PROTEIN 35)	KOG1107(Membrane coat complex Retromer, subunit VPS35)			GO:0015031(biological_process: protein transport), GO:0042147(biological_process: retrograde transport, endosome to Golgi), GO:0030904(cellular_component: retromer complex)	AT1G75850.1	VPS35 homolog B
Medtr1g025620	chr1	-	8206318	8208807	12.8914	16.2466	20.1836	15.5694	13.7935	15.9552	23.0091	22.1594	19.2073	20.9003	16.156	20.2743	hypothetical protein							AT4G35940.1
Medtr1g025655	chr1	+	8218924	8219898	0.092498	0.060369	0	0.086272	0.193971	0.056019	0.03231	0.08146	0	0.050029	0.113872	0.095503	hypothetical protein
Medtr1g025680	chr1	+	8230926	8235973	0.547798	0.727023	0.253167	1.10792	0.213264	0.329718	0.359046	0.436117	0.428544	0.303184	0.304236	0.234163	GDSL-like lipase/acylhydrolase	PF00657(GDSL-like Lipase/Acylhydrolase)	PTHR22835(ZINC FINGER FYVE DOMAIN CONTAINING PROTEIN), PTHR22835:SF39()				GO:0016788(molecular_function: hydrolase activity, acting on ester bonds), GO:0006629(biological_process: lipid metabolic process)	AT1G75890.2	GDSL-like Lipase/Acylhydrolase superfamily protein
Medtr1g025700	chr1	+	8242402	8245929	0	0.117624	0	0	0	0	0	0	0	0	0.043303	0	GDSL-like lipase/acylhydrolase	PF00657(GDSL-like Lipase/Acylhydrolase)	PTHR22835(ZINC FINGER FYVE DOMAIN CONTAINING PROTEIN), PTHR22835:SF39()				GO:0016788(molecular_function: hydrolase activity, acting on ester bonds), GO:0006629(biological_process: lipid metabolic process)	AT1G75880.2	SGNH hydrolase-type esterase superfamily protein
Medtr1g025720	chr1	+	8252489	8255443	2.17544	4.2433	1.81785	2.39072	3.15823	2.49243	1.46464	0.964675	0.84941	1.06709	0.758113	0.930162	GDSL-like lipase/acylhydrolase	PF00657(GDSL-like Lipase/Acylhydrolase)	PTHR22835(ZINC FINGER FYVE DOMAIN CONTAINING PROTEIN), PTHR22835:SF39()				GO:0016788(molecular_function: hydrolase activity, acting on ester bonds), GO:0006629(biological_process: lipid metabolic process)	AT1G75880.2	SGNH hydrolase-type esterase superfamily protein
Medtr1g025780	chr1	+	8285801	8290431	0.098617	0	0	0.229827	0	0	0	0.054382	0	0	0	0	GDSL-like lipase/acylhydrolase	PF00657(GDSL-like Lipase/Acylhydrolase)	PTHR22835(ZINC FINGER FYVE DOMAIN CONTAINING PROTEIN), PTHR22835:SF39()				GO:0016788(molecular_function: hydrolase activity, acting on ester bonds), GO:0006629(biological_process: lipid metabolic process)	AT1G75900.1	GDSL-like Lipase/Acylhydrolase superfamily protein
Medtr1g025810	chr1	-	8297017	8297751	0	0.129244	0	0	0	0	0	0	0	0	0	0	F-box-like protein	PF00646(F-box domain)					GO:0005515(molecular_function: protein binding)	AT3G16210.1	F-box family protein
Medtr1g025870	chr1	+	8316225	8318280	0	0.03448	0	0	0.029569	0	0	0.047366	0.039984	0.080621	0	0	F-box/RNI/FBD-like domain protein	PF00646(F-box domain), PF08387(FBD)					GO:0005515(molecular_function: protein binding)	AT5G22730.1	F-box/RNI-like/FBD-like domains-containing protein
Medtr1g025920	chr1	-	8339214	8346097	9.99738	9.91983	11.103	9.69402	8.84938	9.73314	8.62707	9.8034	10.2114	9.88434	10.6524	10.6557	LA-related protein 6 LA RNA-binding domain protein	PF05383(La domain)	PTHR22792(LUPUS LA PROTEIN-RELATED), PTHR22792:SF23()					AT5G66100.1	winged-helix DNA-binding transcription factor family protein
Medtr1g025950	chr1	+	8352878	8355066	2.0561	3.17633	2.15641	2.78348	1.87349	3.17958	2.40985	2.53053	2.17717	4.32955	2.42426	2.68234	cinnamyl alcohol dehydrogenase-like protein	PF08240(Alcohol dehydrogenase GroES-like domain), PF00107(Zinc-binding dehydrogenase)	PTHR11695(ALCOHOL DEHYDROGENASE RELATED), PTHR11695:SF285(L-THREONINE 3-DEHYDROGENASE)	KOG0023(Alcohol dehydrogenase, class V)			GO:0008270(molecular_function: zinc ion binding), GO:0016491(molecular_function: oxidoreductase activity), GO:0055114(biological_process: oxidation-reduction process)	AT4G39330.1	cinnamyl alcohol dehydrogenase 9
Medtr1g025960	chr1	+	8356913	8358551	0	0.117713	0.043641	0.214857	0	0.121013	0.155361	0.077793	0.202691	0.261457	0.091868	0.048559	transmembrane protein	PF05055(Protein of unknown function (DUF677))						AT1G20180.1	Protein of unknown function (DUF677)
Medtr1g025980	chr1	-	8360879	8362371	4.8893	3.76875	5.97105	6.77379	5.75039	7.15592	7.46081	7.52521	6.72115	6.4969	6.29982	5.36159	peroxidase family protein	PF00141(Peroxidase)			1.11.1.7(Peroxidase.)	K00430(Biosynthesis of other secondary metabolites: Phenylpropanoid biosynthesis [PATH:ko00940]: E1.11.1.7; peroxidase)	GO:0004601(molecular_function: peroxidase activity), GO:0020037(molecular_function: heme binding), GO:0006979(biological_process: response to oxidative stress), GO:0055114(biological_process: oxidation-reduction process)	AT5G42180.1	Peroxidase superfamily protein
Medtr1g026020	chr1	-	8373566	8375989	4.30756	3.65074	4.98846	9.4171	6.11013	7.4503	4.61856	6.38326	7.02835	7.52737	3.34399	4.95233	expansin-A1-like protein	PF03330(Rare lipoprotein A (RlpA)-like double-psi beta-barrel), PF01357(Pollen allergen)						AT1G20190.1	expansin 11
Medtr1g026030	chr1	-	8377821	8383258	18.1766	16.9337	17.4822	20.5737	17.8711	18.3591	17.1042	19.055	19.0471	19.953	16.8178	17.8528	26S proteasome non-ATPase regulatory subunit 3	PF01399(PCI domain), PF08375(Proteasome regulatory subunit C-terminal)	PTHR10758(26S PROTEASOME NON-ATPASE REGULATORY SUBUNIT 3/COP9 SIGNALOSOME COMPLEX SUBUNIT 3), PTHR10758:SF2(26S PROTEASOME NON-ATPASE REGULATORY SUBUNIT 3)	KOG2581(26S proteasome regulatory complex, subunit RPN3/PSMD3)		K03033(Infectious diseases: Epstein-Barr virus infection [PATH:ko05169]: PSMD3, RPN3; 26S proteasome regulatory subunit N3)	GO:0005515(molecular_function: protein binding), GO:0030234(molecular_function: enzyme regulator activity), GO:0042176(biological_process: regulation of protein catabolic process), GO:0000502(cellular_component: proteasome complex)	AT1G20200.1	PAM domain (PCI/PINT associated module) protein
Medtr1g026035	chr1	+	8385143	8388094	0.626449	0.874717	0.864972	1.14587	1.06284	1.08289	0.862317	0.895137	0.839132	0.793634	1.0147	0.840817	PPR containing plant-like protein	PF03161(LAGLIDADG DNA endonuclease family), PF01535(PPR repeat)	PTHR24015(FAMILY NOT NAMED)				GO:0004519(molecular_function: endonuclease activity)	AT2G15820.1	endonucleases
MT4Noble_001223	chr1	+	8387865	8389591	0	0.048198	0	0	0	0	0	0	0	0	0	0
Medtr1g026070	chr1	+	8393300	8394110	3.47225	4.13454	4.16699	4.82331	4.91115	3.11549	2.43668	3.67293	4.16987	3.19632	4.18868	3.48618	anaphase-promoting complex subunit 11 RING-H2 finger protein	PF00097(Zinc finger, C3HC4 type (RING finger))	PTHR14155(RING FINGER DOMAIN-CONTAINING)				GO:0046872(molecular_function: metal ion binding)	AT5G42200.1	RING/U-box superfamily protein
Medtr1g026075	chr1	+	8403017	8403813	2.10117	3.58947	2.5558	3.57463	2.81767	3.5672	6.09703	5.08596	4.67637	4.86063	5.07171	4.86051	calcium-dependent kinase family protein	PF00069(Protein kinase domain)	PTHR24347(SERINE/THREONINE-PROTEIN KINASE), PTHR24347:SF13()				GO:0004672(molecular_function: protein kinase activity), GO:0005524(molecular_function: ATP binding), GO:0006468(biological_process: protein phosphorylation)	AT1G76040.2	calcium-dependent protein kinase 29
Medtr1g026190	chr1	+	8404402	8408507	4.55076	4.14709	4.97313	5.55089	4.30774	6.24034	9.0324	8.99657	8.11955	7.70888	7.4137	7.86565	calcium-dependent kinase	PF00069(Protein kinase domain), PF00036(EF hand)	PTHR24347(SERINE/THREONINE-PROTEIN KINASE), PTHR24347:SF13()	KOG0032(Ca2+/calmodulin-dependent protein kinase, EF-Hand protein superfamily)			GO:0005509(molecular_function: calcium ion binding), GO:0004672(molecular_function: protein kinase activity), GO:0005524(molecular_function: ATP binding), GO:0006468(biological_process: protein phosphorylation)	AT1G76040.2	calcium-dependent protein kinase 29
Medtr1g026200	chr1	-	8409408	8409731	0	0.166717	0	0	0	0.057154	0	0	0	0	0.173829	0	hypothetical protein
Medtr1g026078	chr1	-	8410910	8413910	6.70253	5.11927	5.12449	4.71098	4.4784	6.24902	5.71576	6.50663	5.23445	4.43984	4.83609	5.81046	complex 1 protein, LYR family protein	PF05347(Complex 1 protein (LYR family))						AT1G76060.1	LYR family of Fe/S cluster biogenesis protein
Medtr1g026100	chr1	-	8428388	8429355	2.27241	1.21133	2.05135	1.45606	2.66572	1.29465	1.64184	1.90541	1.58265	2.61428	2.18083	1.20596	LYR family of Fe/S cluster biogenesis protein		PTHR13675(FAMILY NOT NAMED)					AT1G76065.1	LYR family of Fe/S cluster biogenesis protein
Medtr1g026110	chr1	+	8431354	8432503	23.1996	27.0017	26.1715	22.8314	18.7257	27.1893	29.1256	27.5553	26.2839	32.2779	27.2941	29.0592	syringolide-induced protein 14-1-1							AT1G76070.1
Medtr1g026125	chr1	-	8437558	8438652	17.7676	17.4099	13.8814	20.6985	17.6857	18.0775	17.41	15.295	15.6786	16.0468	14.1852	16.0436	CDSP32 protein (drought-induced stress protein of 32 kDa)	PF00085(Thioredoxin)	PTHR10438(THIOREDOXIN), PTHR10438:SF71()	KOG0907(Thioredoxin)			GO:0045454(biological_process: cell redox homeostasis)	AT1G76080.1	chloroplastic drought-induced stress protein of 32 kD
Medtr1g026140	chr1	-	8446317	8447711	6.22732	6.84099	6.83958	7.07961	8.80063	8.41041	7.1533	7.23328	6.06262	6.6968	5.92038	5.78286	glutathione S-transferase, amine-terminal domain protein	PF00043(Glutathione S-transferase, C-terminal domain), PF02798(Glutathione S-transferase, N-terminal domain)	PTHR11260(GLUTATHIONE S-TRANSFERASE, GST, SUPERFAMILY, GST DOMAIN CONTAINING), PTHR11260:SF55()	KOG0867(Glutathione S-transferase)			GO:0005515(molecular_function: protein binding)	AT2G47730.1	glutathione S-transferase phi 8
Medtr1g026160	chr1	-	8448218	8453684	0.969899	2.85903	2.5573	1.57454	1.35161	2.4299	2.8088	4.68282	1.48341	4.31532	2.56769	4.28735	ACT-like tyrosine kinase family protein	PF01842(ACT domain), PF00069(Protein kinase domain)	PTHR23257:SF82(), PTHR23257(SERINE-THREONINE PROTEIN KINASE)	KOG0192(Tyrosine kinase specific for activated (GTP-bound) p21cdc42Hs)			GO:0004672(molecular_function: protein kinase activity), GO:0005524(molecular_function: ATP binding), GO:0006468(biological_process: protein phosphorylation), GO:0016597(molecular_function: amino acid binding), GO:0008152(biological_process: metabolic process)	AT4G38470.1	ACT-like protein tyrosine kinase family protein
Medtr1g026170	chr1	+	8455846	8461251	3.75673	3.56786	4.07906	5.18766	5.19835	5.83287	3.79623	4.77575	4.13896	5.35039	4.99087	5.57995	alpha amylase domain protein	PF00128(Alpha amylase, catalytic domain), PF07821(Alpha-amylase C-terminal beta-sheet domain)	PTHR10357:SF9(), PTHR10357(ALPHA-AMYLASE)	KOG0471(Alpha-amylase)			GO:0003824(molecular_function: catalytic activity), GO:0043169(molecular_function: cation binding), GO:0005975(biological_process: carbohydrate metabolic process), GO:0004556(molecular_function: alpha-amylase activity), GO:0005509(molecular_function: calcium ion binding)	AT1G76130.1	alpha-amylase-like 2
Medtr1g026290	chr1	-	8515221	8526183	18.7633	18.4658	17.8759	20.4055	18.6968	19.0842	18.5103	20.3041	19.7361	20.7602	19.3316	19.0769	scythe protein ubiquitin-like domain protein	PF00240(Ubiquitin family)	PTHR15204(SCYTHE/BAT3)	KOG0005(Ubiquitin-like protein)			GO:0005515(molecular_function: protein binding)	AT5G42220.1	Ubiquitin-like superfamily protein
Medtr1g026310	chr1	-	8532183	8535392	20.5368	16.3651	18.2225	18.5809	15.6901	16.7021	16.4639	16.4426	17.4831	17.6088	15.0021	16.8332	acyl:CoA ligase	PF00501(AMP-binding enzyme)	PTHR24096:SF43(), PTHR24096(FAMILY NOT NAMED)	KOG1176(Acyl-CoA synthetase)	6.2.1.-()	K10526(Lipid metabolism: alpha-Linolenic acid metabolism [PATH:ko00592]: OPCL1; OPC-8:0 CoA ligase 1)	GO:0003824(molecular_function: catalytic activity), GO:0008152(biological_process: metabolic process)	AT1G20510.1	OPC-8:0 CoA ligase1
Medtr1g026340	chr1	+	8543960	8546569	0.512903	0.210679	0.246424	0.373098	0.318583	0.451641	0.309663	0.690436	0.296733	0.470663	0.271368	0.286485	PPR containing plant-like protein	PF01535(PPR repeat)	PTHR24015(FAMILY NOT NAMED)					AT1G76280.3	Tetratricopeptide repeat (TPR)-like superfamily protein
Medtr1g026350	chr1	+	8547538	8548351	12.8589	10.8269	10.8969	11.2434	9.8289	9.99367	9.72959	10.9222	10.5525	10.1172	8.7905	10.0985	4-coumarate-CoA ligase-like protein	PF00501(AMP-binding enzyme)	PTHR24096(FAMILY NOT NAMED), PTHR24096:SF43()				GO:0003824(molecular_function: catalytic activity), GO:0008152(biological_process: metabolic process)	AT1G20510.2	OPC-8:0 CoA ligase1
Medtr1g026370	chr1	+	8552093	8555481	0.322166	0.423776	0.349989	0.472716	0.353653	0.245227	0.50134	0.619684	0.574281	0.564175	0.412679	0.406656	prolyl oligopeptidase-like protein	PF02897(Prolyl oligopeptidase, N-terminal beta-propeller domain), PF00326(Prolyl oligopeptidase family)	PTHR11757(PROTEASE FAMILY S9A OLIGOPEPTIDASE), PTHR11757:SF2(PROLYL ENDOPEPTIDASE)	KOG2237(Predicted serine protease)			GO:0008236(molecular_function: serine-type peptidase activity), GO:0006508(biological_process: proteolysis), GO:0004252(molecular_function: serine-type endopeptidase activity), GO:0070008(molecular_function: serine-type exopeptidase activity)	AT1G76140.1	Prolyl oligopeptidase family protein
Medtr1g026380	chr1	+	8556165	8560141	0.404499	0.70743	0.499891	0.633622	0.615122	0.649949	0.713884	0.684768	0.557041	0.56555	0.395453	0.51114	prolyl oligopeptidase-like protein	PF02897(Prolyl oligopeptidase, N-terminal beta-propeller domain), PF00326(Prolyl oligopeptidase family)	PTHR11757(PROTEASE FAMILY S9A OLIGOPEPTIDASE), PTHR11757:SF2(PROLYL ENDOPEPTIDASE)	KOG2237(Predicted serine protease)	3.4.21.26(Prolyl oligopeptidase.)	K01322(Endocrine system: Renin-angiotensin system [PATH:ko04614]: PREP; prolyl oligopeptidase)	GO:0008236(molecular_function: serine-type peptidase activity), GO:0006508(biological_process: proteolysis), GO:0004252(molecular_function: serine-type endopeptidase activity), GO:0070008(molecular_function: serine-type exopeptidase activity)	AT1G76140.1	Prolyl oligopeptidase family protein
Medtr1g026400	chr1	-	8564269	8568905	6.1062	6.75835	7.41151	8.09933	5.45716	7.23364	7.55101	8.55874	8.10422	7.2672	7.74554	7.28972	tRNA pseudouridine synthase Pus10, putative		PTHR21568(UNCHARACTERIZED)	KOG2364(Predicted pseudouridylate synthase)				AT1G20410.1	Pseudouridine synthase family protein
Medtr1g026410	chr1	-	8569956	8573184	40.3628	49.0757	48.7501	55.0262	59.7349	59.9352	40.8978	43.5966	50.3235	44.429	29.4417	35.889	multi-copper oxidase-like protein	PF07731(Multicopper oxidase), PF00394(Multicopper oxidase), PF07732(Multicopper oxidase)	PTHR11709:SF11(SUBFAMILY NOT NAMED), PTHR11709(MULTI-COPPER OXIDASE)	KOG1263(Multicopper oxidases)			GO:0016491(molecular_function: oxidoreductase activity), GO:0055114(biological_process: oxidation-reduction process), GO:0005507(molecular_function: copper ion binding)	AT1G76160.1	SKU5 similar 5
Medtr1g026430	chr1	-	8578144	8600613	16.7785	13.0078	13.5038	14.7848	12.5232	12.3891	13.1635	13.4668	13.8256	13.3076	11.726	12.6989	4-coumarate-CoA ligase-like protein	PF00501(AMP-binding enzyme)	PTHR24096(FAMILY NOT NAMED), PTHR24096:SF43()				GO:0003824(molecular_function: catalytic activity), GO:0008152(biological_process: metabolic process)	AT1G20510.1	OPC-8:0 CoA ligase1
Medtr1g026460	chr1	+	8609239	8611808	0.231336	0.203875	0.265266	0.349649	0.296282	0.334032	0.326009	0.635894	0.312386	0.492086	0.275451	0.297716	PPR containing plant-like protein	PF01535(PPR repeat)	PTHR24015(FAMILY NOT NAMED)					AT1G76280.3	Tetratricopeptide repeat (TPR)-like superfamily protein
Medtr1g026470	chr1	+	8612936	8614162	13.0913	10.6649	11.0144	11.3735	9.74753	10.0895	11.447	11.3274	11.6122	10.6302	9.38274	10.5354	4-coumarate-CoA ligase-like protein	PF00501(AMP-binding enzyme)	PTHR24096:SF43(), PTHR24096(FAMILY NOT NAMED)	KOG1176(Acyl-CoA synthetase)			GO:0003824(molecular_function: catalytic activity), GO:0008152(biological_process: metabolic process)	AT1G20510.1	OPC-8:0 CoA ligase1
Medtr1g026480	chr1	+	8614318	8616882	3.97134	3.81556	3.12583	3.67476	2.67088	4.10828	5.41583	4.04964	4.9736	4.76424	3.9235	3.85401	hypothetical protein							AT1G76280.3	Tetratricopeptide repeat (TPR)-like superfamily protein
Medtr1g026490	chr1	-	8617169	8631572	0.424554	0.652874	0.828802	0.932505	0.543141	0.850781	0.950987	1.27018	1.1526	1.01432	0.53956	0.640352	fanconi anemia group J-like protein	PF06733(DEAD_2)	PTHR11472(DNA REPAIR DEAD HELICASE RAD3/XP-D SUBFAMILY MEMBER), PTHR11472:SF6(FANCONI ANEMIA GROUP J PROTEIN)	KOG1132(Helicase of the DEAD superfamily)			GO:0003677(molecular_function: DNA binding), GO:0004003(molecular_function: ATP-dependent DNA helicase activity), GO:0005524(molecular_function: ATP binding)	AT1G20720.1	RAD3-like DNA-binding helicase protein
Medtr1g026510	chr1	-	8638640	8640774	4.32156	4.75092	5.28468	4.85493	5.15138	5.61605	5.75595	5.77069	4.57887	5.22943	4.56088	4.63978	phloem protein 2-B5	PF00646(F-box domain)					GO:0005515(molecular_function: protein binding)	AT5G24560.1	phloem protein 2-B12
Medtr1g026540	chr1	+	8655620	8658952	17.6096	17.9208	16.9696	21.1197	16.3376	20.0769	20.0992	22.992	21.4353	21.9027	20.3561	20.6474	3-beta-hydroxy-delta5-steroid dehydrogenase	PF01073(3-beta hydroxysteroid dehydrogenase/isomerase family)	PTHR10366(NAD DEPENDENT EPIMERASE/DEHYDRATASE), PTHR10366:SF20()	KOG1430(C-3 sterol dehydrogenase/3-beta-hydroxysteroid dehydrogenase and related dehydrogenases)			GO:0003854(molecular_function: 3-beta-hydroxy-delta5-steroid dehydrogenase activity), GO:0016616(molecular_function: oxidoreductase activity, acting on the CH-OH group of donors, NAD or NADP as acceptor), GO:0006694(biological_process: steroid biosynthetic process), GO:0055114(biological_process: oxidation-reduction process)	AT2G33630.1	NAD(P)-binding Rossmann-fold superfamily protein
Medtr1g026550	chr1	+	8659686	8663216	1.45102	1.8255	2.08189	1.56468	1.92686	1.67218	1.44944	1.49432	1.92325	1.37726	1.40467	0.811406	light-harvesting complex I chlorophyll A/B-binding protein	PF00504(Chlorophyll A-B binding protein)	PTHR21649(CHLOROPHYLL A/B BINDING PROTEIN)					AT1G76570.1	Chlorophyll A-B binding family protein
Medtr1g026560	chr1	-	8665743	8668237	14.9623	15.0394	17.7479	16.178	16.3941	16.0234	15.3538	18.7553	17.9377	15.4505	15.6506	15.9807	hydroxyproline-rich glycoprotein family protein, putative							AT1G76660.1
Medtr1g026590	chr1	-	8674827	8678076	25.2868	25.6609	28.232	27.9417	28.2804	25.8103	24.9316	25.9641	26.2139	23.4653	22.6071	24.0621	nucleotide/sugar transporter family protein	PF03151(Triose-phosphate Transporter family)	PTHR11132(SOLUTE CARRIER FAMILY 35)	KOG1441(Glucose-6-phosphate/phosphate and phosphoenolpyruvate/phosphate antiporter)				AT1G21070.1	Nucleotide-sugar transporter family protein
Medtr1g026620	chr1	+	8696867	8697397	0	0	0	0	0.048029	0	0	0	0	0	0	0	hypothetical protein
Medtr1g026650	chr1	+	8705461	8706179	0.054196	0.451861	0.633654	0.469756	0.448213	0.671221	0.442514	0.993309	0.503051	1.2631	0.529562	0.944872	transmembrane protein, putative
Medtr1g026700	chr1	+	8724014	8725020	0	0	0	0.037627	0.23706	0.250507	0	0.466269	0.73593	0	0	0.436641	hypothetical protein
Medtr1g026710	chr1	-	8732791	8739654	0.068589	0	0.051369	0.053777	0	0.053443	0.102483	0.068809	0.038259	0.131537	0	0.08264	D-arabinono-1,4-lactone oxidase family protein	PF04030(D-arabinono-1,4-lactone oxidase )	PTHR13878:SF10(), PTHR13878(GULONOLACTONE OXIDASE)	KOG4730(D-arabinono-1, 4-lactone oxidase)			GO:0003885(molecular_function: D-arabinono-1,4-lactone oxidase activity), GO:0055114(biological_process: oxidation-reduction process), GO:0016020(cellular_component: membrane)	AT5G11540.1	D-arabinono-1,4-lactone oxidase family protein
Medtr1g026740	chr1	-	8747237	8751027	0.884915	1.04785	1.29113	1.22601	1.0955	1.08951	1.33391	1.09151	0.787593	2.13909	0.701121	1.50117	peptide/nitrate transporter plant	PF00854(POT family)	PTHR11654:SF57(), PTHR11654(OLIGOPEPTIDE TRANSPORTER-RELATED)	KOG1237(H+/oligopeptide symporter)			GO:0005215(molecular_function: transporter activity), GO:0006810(biological_process: transport), GO:0016020(cellular_component: membrane)	AT1G52190.1	Major facilitator superfamily protein
Medtr1g026750	chr1	-	8754653	8759408	0	0	0	0	0	0	0	0	0	0.032346	0	0	peptide/nitrate transporter plant	PF00854(POT family)	PTHR11654:SF57(), PTHR11654(OLIGOPEPTIDE TRANSPORTER-RELATED)	KOG1237(H+/oligopeptide symporter)			GO:0005215(molecular_function: transporter activity), GO:0006810(biological_process: transport), GO:0016020(cellular_component: membrane)	AT1G52190.1	Major facilitator superfamily protein
Medtr1g026760	chr1	+	8764037	8764931	0.326107	0.315507	0.638593	0.291236	0.354574	0.496571	0.48286	0.38231	0.478709	0.545511	0.398051	0.724706	hypothetical protein
Medtr1g026790	chr1	+	8773712	8778014	0.451302	0.902384	0.933473	1.10298	0.497365	1.18943	1.03893	1.00565	0.854438	1.01444	1.02115	1.07797	hypothetical protein							AT1G21560.2
Medtr1g026800	chr1	+	8780008	8784725	0.181063	0.227747	0.192427	0.209892	0.101494	0.245668	0.389328	0.378929	0.438137	0.298591	0.18696	0.27165	hypothetical protein							AT1G77270.1
Medtr1g026810	chr1	+	8786144	8790973	2.23727	2.86959	2.9419	2.9052	2.34595	2.35744	2.97978	3.57636	3.12729	2.64684	2.72246	3.32505	hypothetical protein							AT1G21560.2
Medtr1g026820	chr1	-	8791012	8792717	45.8419	44.3644	41.3979	54.7437	47.3551	44.968	35	33.8578	39.584	36.6164	33.8373	32.3819	photosystem I reaction center subunit X psaK	PF01241(Photosystem I psaG / psaK)					GO:0015979(biological_process: photosynthesis), GO:0009522(cellular_component: photosystem I), GO:0016020(cellular_component: membrane)	AT1G30380.1	photosystem I subunit K
Medtr1g026830	chr1	+	8797246	8799070	0.142824	0.218719	0.268188	0.40288	0.391165	0.357802	0.198506	0.115503	0.273455	0.325507	0.116234	0.386293	DEAD-box ATP-dependent RNA helicase	PF00271(Helicase conserved C-terminal domain), PF00270(DEAD/DEAH box helicase)	PTHR24031:SF46(), PTHR24031(RNA HELICASE)	KOG0341(DEAD-box protein abstrakt)	3.6.4.13(RNA helicase.)	K13116(Transcription: Spliceosome [BR:ko03041]: DDX41, ABS; ATP-dependent RNA helicase DDX41)	GO:0003676(molecular_function: nucleic acid binding), GO:0005524(molecular_function: ATP binding), GO:0008026(molecular_function: ATP-dependent helicase activity), GO:0004386(molecular_function: helicase activity)	AT5G51280.1	DEAD-box protein abstrakt, putative
Medtr1g026840	chr1	-	8799978	8810775	24.8287	26.3673	24.9141	26.7597	25.1537	27.2206	24.566	27.0594	24.8597	25.6538	26.5226	25.5369	ENTH/VHS/GAT family protein	PF03127(GAT domain), PF00790(VHS domain)	PTHR13856(VHS DOMAIN CONTAINING PROTEIN FAMILY), PTHR13856:SF27()	KOG1087(Cytosolic sorting protein GGA2/TOM1)			GO:0006886(biological_process: intracellular protein transport), GO:0005622(cellular_component: intracellular)	AT4G32760.2	ENTH/VHS/GAT family protein
Medtr1g026850	chr1	+	8813545	8814639	0	0.008165	0.046198	0	0	0.033139	0.025818	0	0	0	0	0	F-box SKIP23-like protein	PF03478(Protein of unknown function (DUF295))						AT2G17030.1	F-box family protein with a domain of unknown function (DUF295)
Medtr1g026860	chr1	-	8815529	8818802	4.35491	3.72365	3.76194	3.63766	4.06251	4.40639	4.74702	3.99435	4.06077	4.77192	3.98978	5.4	branched-chain-amino-acid aminotransferase-like protein	PF01063(Amino-transferase class IV)	PTHR11825(SUBGROUP IIII AMINOTRANSFERASE), PTHR11825:SF6()	KOG0975(Branched chain aminotransferase BCAT1, pyridoxal phosphate enzymes type IV superfamily)	2.6.1.42(Branched-chain-amino-acid transaminase.)	K00826(Metabolism of cofactors and vitamins: Pantothenate and CoA biosynthesis [PATH:ko00770]: E2.6.1.42, ilvE; branched-chain amino acid aminotransferase)	GO:0003824(molecular_function: catalytic activity), GO:0008152(biological_process: metabolic process)	AT5G57850.1	D-aminoacid aminotransferase-like PLP-dependent enzymes superfamily protein
Medtr1g026870	chr1	-	8820780	8826887	2.47477	2.70195	3.05248	3.36721	2.80611	2.85835	3.846	4.09784	3.80366	3.37202	2.41206	3.4523	transcription repressor MYB5	PF00249(Myb-like DNA-binding domain)	PTHR10641(MYB-LIKE DNA-BINDING PROTEIN MYB)	KOG0048(Transcription factor, Myb superfamily)			GO:0003682(molecular_function: chromatin binding)	AT4G32730.1	Homeodomain-like protein
Medtr1g026880	chr1	+	8827503	8827712	2.47038	2.49682	0.870437	3.22275	2.66051	2.46014	5.41188	3.40304	3.0922	3.82843	3.42497	3.25672	hypothetical protein
Medtr1g026890	chr1	-	8830191	8835899	10.752	12.6974	12.0077	13.6407	10.2952	16.5774	25.3463	22.6277	20.1618	20.2915	14.634	14.5861	RNA recognition motif protein	PF00076(RNA recognition motif. (a.k.a. RRM, RBD, or RNP domain)), PF05383(La domain), PF08777(RNA binding motif)	PTHR22792(LUPUS LA PROTEIN-RELATED), PTHR22792:SF4()	KOG4213(RNA-binding protein La)		K11090(Immune diseases: Systemic lupus erythematosus [PATH:ko05322]: LA, SSB; lupus La protein)	GO:0003676(molecular_function: nucleic acid binding)	AT4G32720.2	La protein 1
Medtr1g026910	chr1	-	8839537	8844393	3.77999	4.35272	3.14463	4.47981	3.08554	3.19406	4.00184	3.53905	3.78922	2.76743	3.71567	3.13036	sulfite exporter TauE/SafE family protein	PF01925(Sulfite exporter TauE/SafE)	PTHR14255(ATP-DEPENDENT PROTEASE CEREBLON)				GO:0016021(cellular_component: integral component of membrane)	AT2G25737.1	Sulfite exporter TauE/SafE family protein
Medtr1g026920	chr1	+	8852374	8858380	3.40697	3.94776	4.9946	4.13951	3.84269	3.47698	4.2399	4.56144	3.87808	3.70578	4.00869	4.0532	Got1/SFT2-like vescicle transporter family protein	PF04178(Got1/Sft2-like family )	PTHR23137(UNCHARACTERIZED)				GO:0016192(biological_process: vesicle-mediated transport)	AT5G24170.1	Got1/Sft2-like vescicle transport protein family
Medtr1g026940	chr1	-	8861130	8863132	0.282632	0.482349	0.189778	0.330595	0.202763	0.309501	0.228686	0.390212	0.175272	0.137104	0.175785	0.347895	receptor-like kinase	PF07714(Protein tyrosine kinase)	PTHR24420(), PTHR24420:SF441()	KOG1187(Serine/threonine protein kinase)			GO:0004672(molecular_function: protein kinase activity), GO:0006468(biological_process: protein phosphorylation)	AT1G66980.1	suppressor of npr1-1 constitutive 4
Medtr1g026950	chr1	+	8863692	8864675	0.924663	1.32561	0.542452	0.457215	0.430011	0.856548	1.03225	0.907507	1.36428	0.729408	0.873326	1.02275	wall-associated receptor kinase galacturonan-binding protein							AT5G38260.1	Protein kinase superfamily protein
Medtr1g026960	chr1	-	8866235	8866972	0	0	0	0	0	0.010898	0	0	0	0	0	0	hypothetical protein							AT5G53110.1	RING/U-box superfamily protein
Medtr1g026970	chr1	+	8867990	8869729	0.276026	0	0	0.081061	0	0	0.149073	0.165405	0	0	0	0.126498	wall-associated receptor kinase galacturonan-binding protein							AT1G18390.2	Protein kinase superfamily protein
Medtr1g026990	chr1	+	8873569	8874561	2.04773	2.93126	1.64569	2.24038	1.28247	1.84224	3.59478	1.93354	1.73382	2.92847	2.65458	1.94775	stress-induced receptor-like kinase	PF00069(Protein kinase domain)	PTHR24420(), PTHR24420:SF441()	KOG1187(Serine/threonine protein kinase)			GO:0004672(molecular_function: protein kinase activity), GO:0005524(molecular_function: ATP binding), GO:0006468(biological_process: protein phosphorylation)	AT5G38280.1	PR5-like receptor kinase
Medtr1g027020	chr1	+	8906141	8918572	26.3011	37.1813	29.8315	26.4327	25.4811	32.2888	34.3241	41.2616	36.4038	34.5013	33.707	32.2324	NADH glutamate synthase	PF07992(Pyridine nucleotide-disulphide oxidoreductase), PF04898(Glutamate synthase central domain), PF01493(GXGXG motif), PF01645(Conserved region in glutamate synthase), PF00070(Pyridine nucleotide-disulphide oxidoreductase), PF00310(Glutamine amidotransferases class-II)	PTHR11938:SF1(PROTEIN W07E11.1, ISOFORM B), PTHR11938(FAD NADPH DEHYDROGENASE/OXIDOREDUCTASE)	KOG0399(Glutamate synthase)	1.4.1.13(Glutamate synthase (NADPH).), 1.4.1.14(Glutamate synthase (NADH).)	K00264(Amino acid metabolism: Alanine, aspartate and glutamate metabolism [PATH:ko00250]: GLT1; glutamate synthase (NADPH/NADH))	GO:0016491(molecular_function: oxidoreductase activity), GO:0050660(molecular_function: flavin adenine dinucleotide binding), GO:0055114(biological_process: oxidation-reduction process), GO:0008152(biological_process: metabolic process), GO:0015930(molecular_function: glutamate synthase activity), GO:0016638(molecular_function: oxidoreductase activity, acting on the CH-NH2 group of donors), GO:00…	AT5G53460.1	NADH-dependent glutamate synthase 1
Medtr1g027030	chr1	-	8920173	8925104	0.349418	0.589442	0.222911	0.249464	0.373294	0.349565	0.835874	0.73544	0.605563	0.789981	0.494836	0.447762	stress-induced receptor-like kinase	PF00069(Protein kinase domain)	PTHR24420(), PTHR24420:SF441()	KOG1187(Serine/threonine protein kinase)			GO:0004672(molecular_function: protein kinase activity), GO:0005524(molecular_function: ATP binding), GO:0006468(biological_process: protein phosphorylation)	AT1G67000.1	Protein kinase superfamily protein
Medtr1g027040	chr1	+	8925788	8927830	1.18167	1.99811	1.22226	0.913639	0.669206	1.18461	1.64757	1.59875	2.09016	1.3036	2.18223	2.09711	receptor-like kinase	PF07714(Protein tyrosine kinase)	PTHR24420(), PTHR24420:SF441()	KOG1187(Serine/threonine protein kinase)			GO:0004672(molecular_function: protein kinase activity), GO:0006468(biological_process: protein phosphorylation)	AT5G39020.1	Malectin/receptor-like protein kinase family protein
Medtr1g027050	chr1	-	8931485	8936674	0.336059	0.486055	0.468333	0.267699	0.282814	0.225496	0.749282	0.810435	0.891696	0.761255	0.738358	0.499302	stress-induced receptor-like kinase	PF00069(Protein kinase domain)	PTHR24420(), PTHR24420:SF441()	KOG1187(Serine/threonine protein kinase)			GO:0004672(molecular_function: protein kinase activity), GO:0005524(molecular_function: ATP binding), GO:0006468(biological_process: protein phosphorylation)	AT5G38260.1	Protein kinase superfamily protein
MT4Noble_001295	chr1	-	8934493	8934600	0	0	0	0	0.023624	0	0	0	0	0	0	0
Medtr1g027060	chr1	+	8938282	8940101	0.665779	1.07376	0.581024	0.586247	0.458051	0.658628	1.08139	0.800853	1.05796	1.06109	1.23845	1.04378	receptor-like kinase	PF07714(Protein tyrosine kinase)	PTHR24420(), PTHR24420:SF441()	KOG1187(Serine/threonine protein kinase)			GO:0004672(molecular_function: protein kinase activity), GO:0006468(biological_process: protein phosphorylation)	AT1G66980.1	suppressor of npr1-1 constitutive 4
Medtr1g027070	chr1	-	8941424	8946260	1.55475	2.04863	1.84108	1.7827	0.921579	1.44923	2.98612	3.13006	2.91035	2.74501	2.19862	2.50499	stress-induced receptor-like kinase	PF00069(Protein kinase domain)	PTHR24420(), PTHR24420:SF441()	KOG1187(Serine/threonine protein kinase)			GO:0004672(molecular_function: protein kinase activity), GO:0005524(molecular_function: ATP binding), GO:0006468(biological_process: protein phosphorylation)	AT1G67000.1	Protein kinase superfamily protein
Medtr1g027140	chr1	-	8955613	8960288	0.100494	0.3616	0.151382	0.130006	0.10513	0.115747	0.361406	0.171554	0.26128	0.248628	0.227107	0.123299	stress-induced receptor-like kinase	PF00069(Protein kinase domain)	PTHR24420:SF441(), PTHR24420()	KOG1187(Serine/threonine protein kinase)			GO:0004672(molecular_function: protein kinase activity), GO:0005524(molecular_function: ATP binding), GO:0006468(biological_process: protein phosphorylation)	AT5G38260.1	Protein kinase superfamily protein
Medtr1g027150	chr1	+	8961183	8963268	2.13974	2.99457	2.06975	1.68827	1.47104	2.19871	3.19014	2.36682	2.47158	2.54402	2.40943	2.4991	receptor-like kinase	PF07714(Protein tyrosine kinase)	PTHR24420:SF441(), PTHR24420()	KOG1187(Serine/threonine protein kinase)			GO:0004672(molecular_function: protein kinase activity), GO:0006468(biological_process: protein phosphorylation)	AT1G67000.1	Protein kinase superfamily protein
Medtr1g027160	chr1	-	8964033	8965121	0.144734	0.091336	0.043101	0.022926	0	0.058399	0.128505	0.198612	0.091306	0.050591	0.12124	0.105082	stress-induced receptor-like kinase	PF00069(Protein kinase domain)	PTHR24420:SF441(), PTHR24420()	KOG1187(Serine/threonine protein kinase)			GO:0004672(molecular_function: protein kinase activity), GO:0005524(molecular_function: ATP binding), GO:0006468(biological_process: protein phosphorylation)	AT1G66980.1	suppressor of npr1-1 constitutive 4
Medtr1g027170	chr1	-	8965928	8967588	0.234896	0.030535	0	0	0	0.02935	0	0.151682	0.088616	0.128684	0.039281	0	transmembrane protein, putative
Medtr1g027200	chr1	-	8978359	8980314	0	0	0	0	0	0	0	0	0.052047	0	0	0	receptor-like kinase	PF07714(Protein tyrosine kinase)	PTHR24420:SF441(), PTHR24420()	KOG1187(Serine/threonine protein kinase)			GO:0004672(molecular_function: protein kinase activity), GO:0006468(biological_process: protein phosphorylation)	AT1G66920.2	Protein kinase superfamily protein
Medtr1g027260	chr1	-	9006672	9007604	0	0	0.083286	0	0	0	0	0	0	0	0.038594	0	wall-associated receptor kinase galacturonan-binding protein	PF00423(Haemagglutinin-neuraminidase)					GO:0004308(molecular_function: exo-alpha-sialidase activity), GO:0046789(molecular_function: host cell surface receptor binding), GO:0019058(biological_process: viral life cycle), GO:0019031(cellular_component: viral envelope)	AT1G66920.2	Protein kinase superfamily protein
Medtr1g027290	chr1	+	9029037	9031813	0	0.117784	0.072348	0	0.050933	0	0	0	0	0.344146	0	0	flavonol synthase/flavanone 3-hydroxylase	PF03171(2OG-Fe(II) oxygenase superfamily)	PTHR10209(OXIDOREDUCTASE, 2OG-FE II OXYGENASE FAMILY PROTEIN), PTHR10209:SF55()	KOG0143(Iron/ascorbate family oxidoreductases)			GO:0016491(molecular_function: oxidoreductase activity), GO:0016706(molecular_function: oxidoreductase activity, acting on paired donors, with incorporation or reduction of molecular oxygen, 2-oxoglutarate as one donor, and incorporation of one atom each of oxygen into both donors), GO:0055114(biological_process: oxidation-reduction process)	AT2G36690.1	2-oxoglutarate (2OG) and Fe(II)-dependent oxygenase superfamily protein
Medtr1g027310	chr1	+	9037367	9048661	0.361131	0.322935	0.163452	0.20181	0	0.1945	0.294225	0.202745	0.159977	0.322988	0.330991	0.330318	leucoanthocyanidin dioxygenase-like protein	PF03171(2OG-Fe(II) oxygenase superfamily)	PTHR10209(OXIDOREDUCTASE, 2OG-FE II OXYGENASE FAMILY PROTEIN), PTHR10209:SF55()	KOG0143(Iron/ascorbate family oxidoreductases)			GO:0016491(molecular_function: oxidoreductase activity), GO:0016706(molecular_function: oxidoreductase activity, acting on paired donors, with incorporation or reduction of molecular oxygen, 2-oxoglutarate as one donor, and incorporation of one atom each of oxygen into both donors), GO:0055114(biological_process: oxidation-reduction process)	AT2G36690.1	2-oxoglutarate (2OG) and Fe(II)-dependent oxygenase superfamily protein
Medtr1g027320	chr1	-	9056068	9057170	0.658318	1.07773	1.28701	0.915278	0.795538	0.787878	1.31304	1.57934	1.25883	1.75709	1.57621	1.15189	stress-induced receptor-like kinase	PF00069(Protein kinase domain)	PTHR24420(), PTHR24420:SF441()	KOG1187(Serine/threonine protein kinase)			GO:0004672(molecular_function: protein kinase activity), GO:0005524(molecular_function: ATP binding), GO:0006468(biological_process: protein phosphorylation)	AT4G18250.1	receptor serine/threonine kinase, putative
MT4Noble_001311	chr1	+	9057774	9057995	0.25058	0	0.28425	0	0	0.289842	0	0.321829	0.168553	0.277595	0	0.109275	DUF4283 domain protein
Medtr1g027360	chr1	-	9064821	9065929	1.51375	1.2185	2.41151	0.953693	1.05838	1.36884	1.46286	2.65911	1.9351	1.84567	1.54503	1.44022	wall-associated receptor kinase galacturonan-binding protein							AT5G38260.1	Protein kinase superfamily protein
Medtr1g027370	chr1	-	9069147	9071583	2.26072	2.78318	2.6211	1.80038	1.5911	1.82882	2.4343	3.08108	2.78335	3.20147	2.48377	2.75142	receptor-like kinase	PF00069(Protein kinase domain)	PTHR24420(), PTHR24420:SF441()	KOG1187(Serine/threonine protein kinase)			GO:0004672(molecular_function: protein kinase activity), GO:0005524(molecular_function: ATP binding), GO:0006468(biological_process: protein phosphorylation)	AT1G66980.1	suppressor of npr1-1 constitutive 4
Medtr1g027380	chr1	+	9071904	9072893	0.31884	0.349197	0.359531	0.347138	0.572635	0.309481	0.272715	0.437304	0.224869	0.301565	0.145022	0.244299	wall-associated receptor kinase galacturonan-binding protein							AT5G38260.1	Protein kinase superfamily protein
Medtr1g027420	chr1	-	9085596	9087559	0	0.0592	0	0	0	0.023088	0.039255	0	0.022438	0	0	0	receptor-like kinase	PF00069(Protein kinase domain)	PTHR24420(), PTHR24420:SF441()				GO:0004672(molecular_function: protein kinase activity), GO:0005524(molecular_function: ATP binding), GO:0006468(biological_process: protein phosphorylation)	AT5G38260.1	Protein kinase superfamily protein
Medtr1g027430	chr1	+	9087900	9088203	0	0	0	0	0	0	0	0	0	0	0.033712	0	hypothetical protein
Medtr1g027440	chr1	+	9093133	9097307	0	0.14926	0.343216	0.086305	0	0.135381	0.052061	0.138306	0.263006	0.265517	0.123784	0.085053	stress-induced receptor-like kinase	PF00069(Protein kinase domain)	PTHR24420(), PTHR24420:SF441()	KOG1187(Serine/threonine protein kinase)			GO:0004672(molecular_function: protein kinase activity), GO:0005524(molecular_function: ATP binding), GO:0006468(biological_process: protein phosphorylation)	AT5G39020.1	Malectin/receptor-like protein kinase family protein
Medtr1g027450	chr1	+	9099500	9100479	0.181284	0.154345	0	0	0.096545	0.073327	0	0.119439	0	0.089455	0	0.242741	wall-associated receptor kinase galacturonan-binding protein							AT5G38260.1	Protein kinase superfamily protein
Medtr1g027460	chr1	+	9104350	9105569	0.074096	0.190691	0.191223	0.200455	0.028015	0.125645	0.071671	0.164643	0.178857	0.157787	0.205565	0.142004	stress-induced receptor-like kinase	PF00069(Protein kinase domain)	PTHR24420(), PTHR24420:SF441()	KOG1187(Serine/threonine protein kinase)			GO:0004672(molecular_function: protein kinase activity), GO:0005524(molecular_function: ATP binding), GO:0006468(biological_process: protein phosphorylation)	AT5G38280.1	PR5-like receptor kinase
Medtr1g027470	chr1	-	9106217	9107212	0.107734	0	0	0.057953	0	0	0	0	0.091147	0	0	0	Serine/Threonine kinase family protein	PF00069(Protein kinase domain)	PTHR24420:SF441(), PTHR24420()				GO:0004672(molecular_function: protein kinase activity), GO:0005524(molecular_function: ATP binding), GO:0006468(biological_process: protein phosphorylation)	AT1G66980.1	suppressor of npr1-1 constitutive 4
Medtr1g027490	chr1	+	9113969	9119222	0.068664	0.06174	0	0	0.022445	0.030825	0.149519	0.103044	0.066736	0	0.102372	0.064635	wall-associated receptor kinase-like protein	PF07645(Calcium-binding EGF domain), PF00069(Protein kinase domain)	PTHR24420:SF444(), PTHR24420()	KOG1187(Serine/threonine protein kinase)			GO:0004672(molecular_function: protein kinase activity), GO:0005524(molecular_function: ATP binding), GO:0006468(biological_process: protein phosphorylation), GO:0005509(molecular_function: calcium ion binding)	AT1G21270.1	wall-associated kinase 2
Medtr1g027500	chr1	-	9124774	9126693	0.150544	0.207903	0	0.099972	0.076324	0.103476	0.220353	0	0.128504	0.21114	0.16115	0.136223	receptor-like kinase	PF00069(Protein kinase domain)	PTHR24420(), PTHR24420:SF441()	KOG1187(Serine/threonine protein kinase)			GO:0004672(molecular_function: protein kinase activity), GO:0005524(molecular_function: ATP binding), GO:0006468(biological_process: protein phosphorylation)	AT1G66980.1	suppressor of npr1-1 constitutive 4
Medtr1g027520	chr1	+	9136186	9137143	0.367586	0.461199	0.265685	0.629991	0	0	0.49057	0.511042	0.469889	0.266184	0.482516	0.202312	wall-associated receptor kinase galacturonan-binding protein							AT1G66880.1	Protein kinase superfamily protein
MT4Noble_001326	chr1	-	9136591	9141139	0.054439	0.062471	0	0	0.062143	0	0.128479	0.10419	0.115567	0.109625	0.045359	0.230688	DUF4283 domain protein
Medtr1g027540	chr1	+	9142061	9143565	0.596303	1.12315	0.427783	0.622256	0.246631	0.249316	1.13742	0.63116	0.779969	0.603362	0.83725	0.925622	stress-induced receptor-like kinase	PF00069(Protein kinase domain)	PTHR24420(), PTHR24420:SF441()	KOG1187(Serine/threonine protein kinase)			GO:0004672(molecular_function: protein kinase activity), GO:0005524(molecular_function: ATP binding), GO:0006468(biological_process: protein phosphorylation)	AT5G39020.1	Malectin/receptor-like protein kinase family protein
MT4Noble_001328	chr1	+	9144767	9146052	0	0	0	0	0	0	0.055032	0	0	0	0	0	CCHC-type integrase | PF14223 gag-polypeptide of LTR copia-type
Medtr1g027580	chr1	-	9161150	9164653	0	0	0	0	0	0	0	0.029404	0	0	0	0	wall-associated receptor kinase-like protein	PF07645(Calcium-binding EGF domain), PF00069(Protein kinase domain)	PTHR24420(), PTHR24420:SF444()	KOG1187(Serine/threonine protein kinase)			GO:0004672(molecular_function: protein kinase activity), GO:0005524(molecular_function: ATP binding), GO:0006468(biological_process: protein phosphorylation), GO:0005509(molecular_function: calcium ion binding)	AT1G21270.1	wall-associated kinase 2
Medtr1g027600	chr1	-	9170008	9176510	0	0.036756	0	0	0	0.019452	0.036528	0	0	0.040939	0.059398	0.032944	wall-associated receptor kinase-like protein	PF07645(Calcium-binding EGF domain), PF00069(Protein kinase domain), PF08488(Wall-associated kinase)	PTHR24420(), PTHR24420:SF444()	KOG1187(Serine/threonine protein kinase)			GO:0004672(molecular_function: protein kinase activity), GO:0005524(molecular_function: ATP binding), GO:0006468(biological_process: protein phosphorylation), GO:0005509(molecular_function: calcium ion binding), GO:0004674(molecular_function: protein serine/threonine kinase activity), GO:0016021(cellular_component: integral component of membrane)	AT1G21240.1	wall associated kinase 3
Medtr1g027610	chr1	-	9178905	9179550	0	0	0	0	0	0	0	0	0	0.370068	0	0	wall associated kinase-like protein	PF07645(Calcium-binding EGF domain)	PTHR24420:SF444(), PTHR24420()				GO:0005509(molecular_function: calcium ion binding)	AT1G21240.1	wall associated kinase 3
Medtr1g027630	chr1	-	9198246	9199202	0	0	0	0.072951	0	0	0	0	0	0	0	0	hypothetical protein
Medtr1g027640	chr1	-	9199322	9203571	7.20505	11.9367	6.2204	6.5616	4.96055	7.27632	11.3085	11.1185	10.6814	9.89251	11.8198	10.4287	wall-associated receptor kinase-like protein	PF07645(Calcium-binding EGF domain), PF08488(Wall-associated kinase), PF00069(Protein kinase domain)	PTHR24420(), PTHR24420:SF444()	KOG1187(Serine/threonine protein kinase)			GO:0004672(molecular_function: protein kinase activity), GO:0005524(molecular_function: ATP binding), GO:0006468(biological_process: protein phosphorylation), GO:0005509(molecular_function: calcium ion binding), GO:0004674(molecular_function: protein serine/threonine kinase activity), GO:0016021(cellular_component: integral component of membrane)	AT1G21240.1	wall associated kinase 3
Medtr1g027660	chr1	-	9218091	9220934	0.19014	0.267442	0.177571	0.060998	0	0.127463	0.140264	0.228482	0.093656	0.271597	0.188729	0.263482	wall-associated receptor kinase-like protein	PF07645(Calcium-binding EGF domain), PF08488(Wall-associated kinase), PF00069(Protein kinase domain)	PTHR24420(), PTHR24420:SF444()	KOG1187(Serine/threonine protein kinase)			GO:0004672(molecular_function: protein kinase activity), GO:0005524(molecular_function: ATP binding), GO:0006468(biological_process: protein phosphorylation), GO:0005509(molecular_function: calcium ion binding), GO:0004674(molecular_function: protein serine/threonine kinase activity), GO:0016021(cellular_component: integral component of membrane)	AT1G21270.1	wall-associated kinase 2
Medtr1g027670	chr1	-	9228973	9230136	0	0.025923	0.067206	0	0.032299	0.030211	0.043371	0	0	0.08325	0	0.035998	wall-associated receptor kinase-like protein	PF00069(Protein kinase domain)	PTHR24420(), PTHR24420:SF444()	KOG1187(Serine/threonine protein kinase)			GO:0004672(molecular_function: protein kinase activity), GO:0005524(molecular_function: ATP binding), GO:0006468(biological_process: protein phosphorylation)	AT1G21250.1	cell wall-associated kinase
Medtr1g027680	chr1	+	9231851	9234544	3.26379	3.88154	3.49828	2.9846	2.53011	3.11847	4.38983	3.86877	3.98701	4.28235	3.1831	3.53445	stress-induced receptor-like kinase	PF00069(Protein kinase domain)	PTHR24420(), PTHR24420:SF441()	KOG1187(Serine/threonine protein kinase)			GO:0004672(molecular_function: protein kinase activity), GO:0005524(molecular_function: ATP binding), GO:0006468(biological_process: protein phosphorylation)	AT1G66910.1	Protein kinase superfamily protein
Medtr1g027690	chr1	-	9235498	9237903	10.8004	17.9252	13.6404	10.0456	10.9494	10.8452	15.799	16.0379	16.4633	12.8885	13.0118	13.5466	receptor-like kinase	PF00069(Protein kinase domain)	PTHR24420:SF441(), PTHR24420()	KOG1187(Serine/threonine protein kinase)			GO:0004672(molecular_function: protein kinase activity), GO:0005524(molecular_function: ATP binding), GO:0006468(biological_process: protein phosphorylation)	AT1G66980.1	suppressor of npr1-1 constitutive 4
Medtr1g027700	chr1	-	9241923	9242966	0.09789	0.211955	0.433349	0.256156	0.226766	0.567418	0.247391	0.310759	0.174174	0.26782	0.292729	0.576692	malectin/receptor-like kinase family protein	PF07714(Protein tyrosine kinase)	PTHR24420(), PTHR24420:SF441()	KOG1187(Serine/threonine protein kinase)			GO:0004672(molecular_function: protein kinase activity), GO:0006468(biological_process: protein phosphorylation)	AT1G70250.1	receptor serine/threonine kinase, putative
MT4Noble_001343	chr1	+	9243357	9243467	0.383464	0.464819	0.295996	0.167561	1.09002	0.903228	0.81502	0.100622	0.210217	0.433558	1.02519	1.15457
Medtr1g027710	chr1	+	9244844	9246067	1.04755	1.52769	1.45654	1.57814	1.60803	1.56409	1.50429	1.28011	1.42498	0.916585	1.37117	1.14152	wall-associated receptor kinase galacturonan-binding protein							AT1G67025.1
Medtr1g027720	chr1	-	9247832	9249056	0	0.133932	0	0	0	0	0	0	0.13514	0	0	0	hypothetical protein
Medtr1g027730	chr1	+	9254451	9255677	0.318563	0.494729	0.183402	0.394798	0.539095	0.522884	0.30315	0.262388	0.63168	0.447589	0.200347	0.575558	stress-induced receptor-like kinase	PF00069(Protein kinase domain)	PTHR24420(), PTHR24420:SF441()	KOG1187(Serine/threonine protein kinase)			GO:0004672(molecular_function: protein kinase activity), GO:0005524(molecular_function: ATP binding), GO:0006468(biological_process: protein phosphorylation)	AT1G66980.1	suppressor of npr1-1 constitutive 4
Medtr1g027750	chr1	-	9260174	9261005	0	0	0	0.102795	0	0	0	0	0	0	0	0	Nodule Cysteine-Rich (NCR) secreted peptide	PF07127(Late nodulin protein)					GO:0046872(molecular_function: metal ion binding), GO:0009878(biological_process: nodule morphogenesis)
Medtr1g027820	chr1	+	9298986	9300905	1.05772	0.980553	1.01897	2.50252	0.38503	1.36165	1.05468	0.542604	1.02652	1.39909	1.15184	1.03477	receptor-like kinase	PF07714(Protein tyrosine kinase)	PTHR24420(), PTHR24420:SF441()	KOG1187(Serine/threonine protein kinase)			GO:0004672(molecular_function: protein kinase activity), GO:0006468(biological_process: protein phosphorylation)	AT1G66910.1	Protein kinase superfamily protein
Medtr1g027830	chr1	+	9306621	9319054	0.284915	0.533052	0.404889	0.914839	0.355862	0.528375	0.473588	0.70876	0.495635	0.540604	0.266792	0.519513	stress-induced receptor-like kinase	PF00069(Protein kinase domain)	PTHR24420(), PTHR24420:SF441()	KOG1187(Serine/threonine protein kinase)			GO:0004672(molecular_function: protein kinase activity), GO:0005524(molecular_function: ATP binding), GO:0006468(biological_process: protein phosphorylation)	AT1G66920.2	Protein kinase superfamily protein
Medtr1g027840	chr1	-	9319519	9320589	0.154249	0.412121	0.244324	0.411417	0.237963	0.414791	0.243228	0.432095	0.645177	0.196004	0.173925	0.194173	stress-induced receptor-like kinase	PF00069(Protein kinase domain)	PTHR24420(), PTHR24420:SF441()	KOG1187(Serine/threonine protein kinase)			GO:0004672(molecular_function: protein kinase activity), GO:0005524(molecular_function: ATP binding), GO:0006468(biological_process: protein phosphorylation)	AT5G38280.1	PR5-like receptor kinase
Medtr1g027850	chr1	+	9323590	9326542	1.26506	4.02001	5.04324	3.12862	4.462	2.865	4.1615	3.86197	4.71025	4.6615	3.15458	2.81663	hypothetical protein
Medtr1g027860	chr1	-	9324033	9327037	0.451239	0.780186	0.909899	0.777317	0.589094	0.690409	0.832041	1.34852	0.839673	0.809076	0.569738	0.761023	hypothetical protein
Medtr1g027880	chr1	-	9334937	9335884	0.591914	1.08496	0.538846	1.13607	0.264151	0.176592	0.578968	0.45219	0.685202	0.359948	0.474793	0.829729	wall-associated receptor kinase galacturonan-binding protein							AT5G38260.1	Protein kinase superfamily protein
Medtr1g027890	chr1	+	9336833	9338259	0.55203	0.686149	0.695251	0.911848	0.242645	0.318643	0.455219	0.504297	0.66745	0.325099	0.369848	0.673471	receptor-like kinase	PF00069(Protein kinase domain)	PTHR24420(), PTHR24420:SF441()	KOG1187(Serine/threonine protein kinase)			GO:0004672(molecular_function: protein kinase activity), GO:0005524(molecular_function: ATP binding), GO:0006468(biological_process: protein phosphorylation)	AT1G70250.1	receptor serine/threonine kinase, putative
Medtr1g027920	chr1	+	9348454	9348937	0	0	0	0	0	0	0.263808	0	0.113956	0	0	0	stress-induced receptor-like kinase		PTHR24420:SF441(), PTHR24420()					AT5G38280.1	PR5-like receptor kinase
Medtr1g027930	chr1	-	9349830	9350828	0.135145	0.119804	0	0.295243	0.064923	0.103779	0.257696	0.100312	0.293549	0	0	0.098439	stress-induced receptor-like kinase	PF00069(Protein kinase domain)	PTHR24420(), PTHR24420:SF441()	KOG1187(Serine/threonine protein kinase)			GO:0004672(molecular_function: protein kinase activity), GO:0005524(molecular_function: ATP binding), GO:0006468(biological_process: protein phosphorylation)	AT5G38280.1	PR5-like receptor kinase
Medtr1g027950	chr1	-	9357358	9359668	0.255804	0.193656	0.212387	0.624918	0.446671	0.322777	0.130587	0.15587	0.063301	0.061814	0.077671	0.096198	wall-associated receptor kinase galacturonan-binding protein							AT1G18390.2	Protein kinase superfamily protein
Medtr1g027960	chr1	+	9363272	9365121	0.317042	0.263646	0.235798	0.712198	0.292862	0.253717	0.217514	0.130319	0.158905	0.170636	0.063901	0.27857	receptor-like kinase	PF00069(Protein kinase domain)	PTHR24420(), PTHR24420:SF441()	KOG1187(Serine/threonine protein kinase)			GO:0004672(molecular_function: protein kinase activity), GO:0005524(molecular_function: ATP binding), GO:0006468(biological_process: protein phosphorylation)	AT1G66980.1	suppressor of npr1-1 constitutive 4
Medtr1g027970	chr1	+	9376042	9378439	0.337185	0.518203	0.14636	0.666982	0.194997	0.287579	0.577815	0.338705	0.465116	0.2507	0.400459	0.393306	receptor-like kinase	PF07714(Protein tyrosine kinase)	PTHR24420:SF441(), PTHR24420()	KOG1187(Serine/threonine protein kinase)			GO:0004672(molecular_function: protein kinase activity), GO:0006468(biological_process: protein phosphorylation)	AT1G66980.1	suppressor of npr1-1 constitutive 4
Medtr1g027990	chr1	-	9383872	9386910	0.548642	0.598251	0.781584	0.624739	0.356651	0.315857	0.828821	0.460581	1.1383	0.625639	0.647855	0.59315	stress-induced receptor-like kinase	PF00069(Protein kinase domain)	PTHR24420(), PTHR24420:SF441()	KOG1187(Serine/threonine protein kinase)			GO:0004672(molecular_function: protein kinase activity), GO:0005524(molecular_function: ATP binding), GO:0006468(biological_process: protein phosphorylation)	AT1G66910.1	Protein kinase superfamily protein
Medtr1g028060	chr1	-	9417087	9418222	0	0	0.161507	0	0	0.189601	0	0	0.142822	0.105167	0.232082	0	hypothetical protein
Medtr1g028080	chr1	-	9419828	9422200	0.873088	1.32072	1.22117	1.37039	0.767504	1.00677	1.93652	1.5038	1.34524	1.71321	1.36947	1.28842	receptor-like kinase	PF07714(Protein tyrosine kinase)	PTHR24420(), PTHR24420:SF441()	KOG1187(Serine/threonine protein kinase)			GO:0004672(molecular_function: protein kinase activity), GO:0006468(biological_process: protein phosphorylation)	AT1G66980.1	suppressor of npr1-1 constitutive 4
Medtr1g028090	chr1	+	9423734	9427938	0.151006	0.326557	0	0.166795	0.111221	0.180039	0.088785	0	0.177743	0.161429	0.1939	0	hypothetical protein							AT1G66920.2	Protein kinase superfamily protein
Medtr1g028100	chr1	+	9431907	9433315	0.126531	0	0.321581	0.044223	0.041195	0.113226	0.304941	0.040065	0.126232	0.280856	0.120721	0.057948	stress-induced receptor-like kinase	PF00069(Protein kinase domain)	PTHR24420(), PTHR24420:SF441()	KOG1187(Serine/threonine protein kinase)			GO:0004672(molecular_function: protein kinase activity), GO:0005524(molecular_function: ATP binding), GO:0006468(biological_process: protein phosphorylation)	AT1G66910.1	Protein kinase superfamily protein
Medtr1g028130	chr1	-	9437143	9440637	0.454467	0.316405	0.355483	0.561511	0.163709	0.162191	0.369329	0.392832	0.223916	0.586173	0.431688	0.374223	receptor-like kinase	PF00069(Protein kinase domain)	PTHR24420(), PTHR24420:SF441()	KOG1187(Serine/threonine protein kinase)			GO:0004672(molecular_function: protein kinase activity), GO:0005524(molecular_function: ATP binding), GO:0006468(biological_process: protein phosphorylation)	AT1G66980.1	suppressor of npr1-1 constitutive 4
Medtr1g028150	chr1	+	9443897	9444932	0.397554	0.457564	0.383536	0.455492	0.534173	0.242814	0.512282	0.212002	0.080479	0.338738	0.478912	0.323757	wall-associated receptor kinase galacturonan-binding protein							AT1G66920.2	Protein kinase superfamily protein
Medtr1g028170	chr1	+	9451279	9454456	0.101498	0.146458	0.020167	0.401964	0.34596	0.16738	0.205635	0.090687	0.161442	0.151575	0.04416	0.339467	stress-induced receptor-like kinase	PF00069(Protein kinase domain)	PTHR24420(), PTHR24420:SF441()	KOG1187(Serine/threonine protein kinase)			GO:0004672(molecular_function: protein kinase activity), GO:0005524(molecular_function: ATP binding), GO:0006468(biological_process: protein phosphorylation)	AT1G66910.1	Protein kinase superfamily protein
Medtr1g028250	chr1	+	9475037	9475971	0	0	0	0.033512	0	0	0	0.007205	0	0	0	0.117934	wall-associated receptor kinase galacturonan-binding protein							AT1G66920.2	Protein kinase superfamily protein
Medtr1g028280	chr1	-	9487950	9491291	0.164624	0.431306	0.137952	0.281535	0.167277	0.299497	0.335725	0.346954	0.349083	0.230713	0.247218	0.283967	stress-induced receptor-like kinase, putative	PF00069(Protein kinase domain)	PTHR24420(), PTHR24420:SF441()	KOG1187(Serine/threonine protein kinase)			GO:0004672(molecular_function: protein kinase activity), GO:0005524(molecular_function: ATP binding), GO:0006468(biological_process: protein phosphorylation)	AT1G67000.1	Protein kinase superfamily protein
Medtr1g028290	chr1	+	9493222	9496168	0.260118	0.638499	0.279678	0.459592	0.437832	0.560408	0.86336	0.81021	0.6651	0.655323	0.440568	0.582125	receptor-like kinase	PF07714(Protein tyrosine kinase)	PTHR24420:SF441(), PTHR24420()	KOG1187(Serine/threonine protein kinase)			GO:0004672(molecular_function: protein kinase activity), GO:0006468(biological_process: protein phosphorylation)	AT5G38280.1	PR5-like receptor kinase
Medtr1g028300	chr1	+	9502076	9505086	0.96981	1.44836	1.13865	0.846416	0.888003	0.993578	1.79804	1.41695	1.07255	2.18402	1.07564	1.43867	protein phosphatase 2C-like protein	PF00481(Protein phosphatase 2C)	PTHR13832:SF115(), PTHR13832(PROTEIN PHOSPHATASE 2C)	KOG0698(Serine/threonine protein phosphatase)			GO:0003824(molecular_function: catalytic activity)	AT2G29380.1	highly ABA-induced PP2C gene 3
Medtr1g028310	chr1	+	9510205	9513474	9.6414	12.9176	9.50406	14.0654	11.8706	12.5508	11.683	14.5011	12.9282	14.113	11.1646	12.0237	fertilization-independent endosperm protein	PF00400(WD domain, G-beta repeat)	PTHR10253:SF2(), PTHR10253(POLYCOMB PROTEIN)	KOG1034(Transcriptional repressor EED/ESC/FIE, required for transcriptional silencing, WD repeat superfamily)		K11462(Replication and repair: Chromosome and associated proteins [BR:ko03036]: EED; polycomb protein EED)	GO:0005515(molecular_function: protein binding)	AT3G20740.1	Transducin/WD40 repeat-like superfamily protein
Medtr1g028320	chr1	-	9514158	9515701	13.2804	15.9779	18.714	18.8101	17.2075	17.0509	16.5431	20.4821	19.8153	17.1272	15.0037	16.8217	glucosamine-6-phosphate isomerase/6-phosphogluconolactonase	PF01182(Glucosamine-6-phosphate isomerases/6-phosphogluconolactonase)	PTHR11054(6-PHOSPHOGLUCONOLACTONASE)	KOG3147(6-phosphogluconolactonase - like protein)			GO:0005975(biological_process: carbohydrate metabolic process)	AT5G24400.1	NagB/RpiA/CoA transferase-like superfamily protein
Medtr1g028330	chr1	-	9518565	9520779	26.3334	28.5879	33.2192	29.2014	31.5496	30.2229	26.0176	34.0607	31.7315	29.5575	30.6971	32.4813	glucosamine-6-phosphate isomerase/6-phosphogluconolactonase		PTHR11054(6-PHOSPHOGLUCONOLACTONASE)	KOG3147(6-phosphogluconolactonase - like protein)				AT5G24400.1	NagB/RpiA/CoA transferase-like superfamily protein
Medtr1g028350	chr1	-	9536573	9539061	0	0	0.278654	0	0	0	0	0	0	0.250317	0	0	transmembrane protein, putative
Medtr1g028370	chr1	-	9544996	9551891	5.28432	6.15591	6.3736	5.63534	6.61078	7.14511	7.28105	7.95538	7.49728	6.28719	6.7319	7.38058	cyclic nucleotide-gated ion channel-like protein	PF00027(Cyclic nucleotide-binding domain)	PTHR10217:SF7(), PTHR10217(VOLTAGE AND LIGAND GATED POTASSIUM CHANNEL)	KOG0498(K+-channel ERG and related proteins, contain PAS/PAC sensor domain)				AT5G53130.1	cyclic nucleotide gated channel 1
Medtr1g028380	chr1	+	9560076	9562623	11.5953	12.3569	13.0152	11.5915	12.2692	13.393	11.6642	11.7513	9.99102	10.8647	14.2613	11.9562	abscisic acid receptor PYL9-like protein	PF10604(Polyketide cyclase / dehydrase and lipid transport)				K14496(Signal transduction: Plant hormone signal transduction [PATH:ko04075]: PYL; abscisic acid receptor PYR/PYL family)		AT5G53160.2	regulatory components of ABA receptor 3
Medtr1g028390	chr1	-	9564094	9573739	25.015	24.6953	25.7463	28.7555	25.352	24.7973	27.7292	26.5931	28.1952	24.6437	28.6177	26.5055	ATP-dependent zinc metalloprotease FTSH protein	PF01434(Peptidase family M41), PF00004(ATPase family associated with various cellular activities (AAA))	PTHR23076(METALLOPROTEASE M41 FTSH), PTHR23076:SF10(PROTEIN SPG-7)	KOG0734(AAA+-type ATPase containing the peptidase M41 domain)			GO:0005524(molecular_function: ATP binding), GO:0004222(molecular_function: metalloendopeptidase activity), GO:0006508(biological_process: proteolysis)	AT5G53170.1	FTSH protease 11
Medtr1g028420	chr1	+	9591219	9591629	0	0	0	0	0	0	0	0	0	0.089011	0	0	leguminosin group486 secreted peptide	PF05938(Plant self-incompatibility protein S1)						AT4G16195.1	Plant self-incompatibility protein S1 family
Medtr1g028440	chr1	-	9594292	9601447	14.1673	16.3288	14.8941	15.6748	12.9529	15.0285	15.4277	16.042	15.5824	15.5539	15.931	13.6115	polypyrimidine tract-binding-like protein	PF00076(RNA recognition motif. (a.k.a. RRM, RBD, or RNP domain))	PTHR11546:SF16(), PTHR11546()	KOG1190(Polypyrimidine tract-binding protein)			GO:0003676(molecular_function: nucleic acid binding)	AT5G53180.1	polypyrimidine tract-binding protein 2
Medtr1g028450	chr1	+	9597709	9599229	0.243461	0.185005	0.523866	0.617408	0	0.177781	0.232863	0.201642	0.491454	0.430125	0.211588	0.689317	hypothetical protein
Medtr1g028460	chr1	-	9609945	9612620	8.70791	12.311	11.6797	9.53955	7.6548	7.81562	11.7719	11.2581	12.6043	12.5581	9.67063	8.79669	bidirectional sugar transporter	PF03083(Sugar efflux transporter for intercellular exchange)	PTHR10791(RAG1-ACTIVATING PROTEIN 1)	KOG1623(Multitransmembrane protein)			GO:0016021(cellular_component: integral component of membrane)	AT5G53190.1	Nodulin MtN3 family protein
Medtr1g028510	chr1	-	9645711	9657320	2.13362	2.52076	2.74301	2.33051	2.32031	2.44021	2.38499	2.6306	2.97485	2.82278	1.94193	2.46115	tetrahydrofolylpolyglutamate synthase	PF08245(Mur ligase middle domain)	PTHR11136(FOLYLPOLYGLUTAMATE SYNTHASE-RELATED)				GO:0005524(molecular_function: ATP binding), GO:0009058(biological_process: biosynthetic process)	AT5G41480.1	Folylpolyglutamate synthetase family protein
Medtr1g028560	chr1	+	9676743	9678418	0.49498	0.823626	1.41846	0.966772	0.855144	1.12062	0.802803	1.11375	1.20812	0.693298	0.781161	0.955019	AP2 domain class transcription factor	PF00847(AP2 domain)					GO:0003700(molecular_function: sequence-specific DNA binding transcription factor activity), GO:0006355(biological_process: regulation of transcription, DNA-templated)	AT4G27950.1	cytokinin response factor 4
Medtr1g028580	chr1	-	9690415	9695401	3.73597	3.66708	4.07111	4.93696	4.39243	3.61932	3.4118	3.2646	3.26315	3.46084	3.44368	3.62831	plastid division PDV1-like protein, putative							AT5G53280.1	plastid division1
Medtr1g028610	chr1	-	9703281	9704641	7.13247	9.85579	7.83827	9.26405	9.06007	8.69026	7.22034	8.24606	9.04442	10.025	7.65686	9.96161	arabinogalactan peptide-like protein	PF06376(Protein of unknown function (DUF1070))						AT2G46330.1	arabinogalactan protein 16
Medtr1g028620	chr1	-	9705975	9709082	0.146638	0.235442	0.348994	0.29573	0.387844	0.326045	0.621362	0.61079	0.436814	0.538292	0.323213	0.392546	hypothetical protein							AT5G53220.1
Medtr1g028680	chr1	-	9751663	9753284	0	0	0	0	0.109408	0	0	0	0	0	0	0	transmembrane protein, putative
Medtr1g028690	chr1	+	9752085	9752460	0	0	0	0.038622	0	0	0	0	0	0	0	0	hypothetical protein
Medtr1g028700	chr1	-	9755477	9756192	0.115419	0.174853	0	0.354745	0.376478	0.240299	0.360937	0.450401	0	0.178917	0.197135	0.521872	hypothetical protein
Medtr1g028710	chr1	+	9756321	9756683	0.42143	0	0.140409	0.106183	0	0.193215	0.169389	0.313659	0	0.326241	0.1505	0.33121	hypothetical protein
Medtr1g028720	chr1	-	9765197	9767710	2.62556	3.87693	3.4661	3.73026	3.39058	4.09871	5.28077	5.96494	5.0024	5.07812	3.45518	4.69058	NB-ARC domain disease resistance protein	PF00931(NB-ARC domain)	PTHR23155(LEUCINE-RICH REPEAT-CONTAINING PROTEIN), PTHR23155:SF108()	KOG4658(Apoptotic ATPase)			GO:0043531(molecular_function: ADP binding)	AT5G63020.1	Disease resistance protein (CC-NBS-LRR class) family
MT4Noble_001426	chr1	+	9770276	9770536	2.27427	3.6696	3.36089	3.66065	1.21	3.83486	4.34278	5.23298	4.21321	3.4341	2.17203	3.53761
Medtr1g028890	chr1	-	9836147	9839907	0.781938	0.391589	0.640229	0.889248	0.328976	0.585869	0.841569	1.21106	0.983265	0.945193	0.547661	0.662141	LRR receptor-like kinase	PF07714(Protein tyrosine kinase), PF08263(Leucine rich repeat N-terminal domain)	PTHR24420(), PTHR24420:SF850()	KOG1187(Serine/threonine protein kinase)			GO:0004672(molecular_function: protein kinase activity), GO:0006468(biological_process: protein phosphorylation)	AT4G23740.1	Leucine-rich repeat protein kinase family protein
Medtr1g028920	chr1	-	9855883	9856191	0	0.06691	0.158649	0	0.078902	0	0.271862	0	0.128579	0	0	0	VQ motif protein	PF05678(VQ motif)						AT3G18690.1	MAP kinase substrate 1
Medtr1g028960	chr1	+	9871192	9873518	2.29347	1.95337	1.84851	2.14925	1.26042	2.81636	2.78616	2.56731	2.316	2.2517	2.25689	2.3106	glycolipid transfer protein (GLTP) family protein	PF08718(Glycolipid transfer protein (GLTP))	PTHR10219(GLYCOLIPID TRANSFER PROTEIN-RELATED), PTHR10219:SF4()	KOG3221(Glycolipid transfer protein)			GO:0017089(molecular_function: glycolipid transporter activity), GO:0051861(molecular_function: glycolipid binding), GO:0046836(biological_process: glycolipid transport), GO:0005737(cellular_component: cytoplasm)	AT1G21360.1	glycolipid transfer protein 2
Medtr1g028970	chr1	+	9876764	9881208	2.16642	1.77356	1.92906	2.09136	1.99287	2.49478	2.37089	2.02425	1.80535	1.93864	3.16338	2.65586	glycolipid transfer protein (GLTP) family protein	PF08718(Glycolipid transfer protein (GLTP))	PTHR10219:SF4(), PTHR10219(GLYCOLIPID TRANSFER PROTEIN-RELATED)				GO:0017089(molecular_function: glycolipid transporter activity), GO:0051861(molecular_function: glycolipid binding), GO:0046836(biological_process: glycolipid transport), GO:0005737(cellular_component: cytoplasm)	AT1G21360.1	glycolipid transfer protein 2
Medtr1g029000	chr1	+	9887989	9893526	10.9754	10.2373	11.3612	15.3273	11.8971	13.7445	12.5423	13.4652	13.9353	13.4106	12.4869	11.5851	transmembrane protein, putative							AT1G21370.1
Medtr1g029130	chr1	+	9941161	9944849	4.86501	5.65622	4.98569	5.74989	4.93437	5.02928	4.38546	4.79941	5.18346	4.57181	4.90535	4.9059	UDP-glucuronate:xylan alpha-glucuronosyltransferase	PF01501(Glycosyl transferase family 8)	PTHR11183(GLYCOGENIN), PTHR11183:SF7()	KOG1950(Glycosyl transferase, family 8 - glycogenin)			GO:0016757(molecular_function: transferase activity, transferring glycosyl groups)	AT1G77130.1	plant glycogenin-like starch initiation protein 2
Medtr1g029140	chr1	+	9945563	9946595	50.5064	49.7965	41.8092	47.4213	56.2307	50.7911	31.5098	42.5425	35.8131	37.9946	40.6757	47.8614	transmembrane protein, putative							AT1G43790.1	tracheary element differentiation-related 6
Medtr1g029150	chr1	+	9950088	9952717	21.5961	58.1223	33.9992	24.2976	36.0151	45.5069	44.5319	72.001	35.4724	71.9494	36.538	37.2071	stearoyl-acyl-carrier desaturase	PF03405(Fatty acid desaturase)			1.14.19.2(Acyl-[acyl-carrier-protein] desaturase.)	K03921(Lipid metabolism: Lipid biosynthesis proteins [BR:ko01004]: FAB2, SSI2, desA1; acyl-[acyl-carrier-protein] desaturase)	GO:0045300(molecular_function: acyl-[acyl-carrier-protein] desaturase activity), GO:0006631(biological_process: fatty acid metabolic process), GO:0055114(biological_process: oxidation-reduction process)	AT1G43800.1	Plant stearoyl-acyl-carrier-protein desaturase family protein
Medtr1g029190	chr1	-	9960584	9970586	0.531962	0.510739	0.734349	0.458225	0.428026	0.30695	0.656112	0.853035	0.811066	0.745346	0.443881	0.472465	auxin efflux carrier family transporter	PF03547(Membrane transport protein)				K13947(Membrane transport: Transporters [BR:ko02000]: PIN; auxin efflux carrier family)	GO:0055085(biological_process: transmembrane transport), GO:0016021(cellular_component: integral component of membrane)	AT1G77110.1	Auxin efflux carrier family protein
Medtr1g029350	chr1	+	10041664	10048151	4.27978	4.71772	4.33501	5.06214	3.91827	5.06748	5.36628	4.62384	5.3874	4.59407	4.24416	4.54498	exostosin family protein	PF03016(Exostosin family)	PTHR11062(EXOSTOSIN HEPARAN SULFATE GLYCOSYLTRANSFERASE -RELATED), PTHR11062:SF39()	KOG1021(Acetylglucosaminyltransferase EXT1/exostosin 1)				AT1G21480.1	Exostosin family protein
Medtr1g029380	chr1	+	10054058	10056439	0.944558	1.34075	0.842752	1.16616	1.0751	0.889405	1.54666	1.17075	1.28913	1.47484	0.997848	0.988909	bidirectional sugar transporter	PF03083(Sugar efflux transporter for intercellular exchange)	PTHR10791(RAG1-ACTIVATING PROTEIN 1)	KOG1623(Multitransmembrane protein)			GO:0016021(cellular_component: integral component of membrane)	AT1G21460.1	Nodulin MtN3 family protein
Medtr1g029400	chr1	+	10071239	10080236	16.6168	19.9035	19.9831	19.7342	17.2796	19.9589	20.9959	23.9136	22.396	20.9506	20.8239	20.52	transcriptional corepressor SEUSS-like protein		PTHR10378:SF6(), PTHR10378(LIM DOMAIN-BINDING PROTEIN)					AT1G43850.1	SEUSS transcriptional co-regulator
Medtr1g029410	chr1	+	10081800	10091381	2.52842	2.96491	2.64399	3.25407	2.53614	3.19622	3.26292	4.00529	2.73705	3.67672	2.99903	2.8121	small RNA degrading nuclease	PF00929(Exonuclease)	PTHR12801(EXONUCLEASE)	KOG2248(3'-5' exonuclease)				AT5G25800.1	Polynucleotidyl transferase, ribonuclease H-like superfamily protein
Medtr1g029420	chr1	-	10092148	10095890	34.9394	40.7237	38.5843	31.8115	34.191	36.5326	44.0742	41.8869	43.3579	45.3235	42.6618	46.4365	GRAS family transcription factor	PF03514(GRAS domain family)						AT1G21450.1	SCARECROW-like 1
Medtr1g029440	chr1	+	10107059	10108491	63.3076	67.4853	55.4664	47.0366	47.7546	51.8793	72.3292	61.1159	64.1716	61.0829	66.8904	68.4119	transmembrane protein, putative							AT1G31130.1
Medtr1g029450	chr1	+	10110413	10114701	20.9361	25.2593	21.3014	25.4262	21.3706	25.1009	26.0172	26.4434	26.5923	27.697	24.3511	25.6939	small GTPase family RAB protein	PF00071(Ras family)	PTHR24073:SF482(RAS-RELATED PROTEIN RAB-7B), PTHR24073(FAMILY NOT NAMED)	KOG0080(GTPase Rab18, small G protein superfamily)		K07910(Signaling molecules and interaction: GTP-binding proteins [BR:ko04031]: RAB18; Ras-related protein Rab-18)	GO:0005525(molecular_function: GTP binding), GO:0007264(biological_process: small GTPase mediated signal transduction)	AT1G43890.1	RAB GTPASE HOMOLOG B18
Medtr1g029460	chr1	+	10116505	10120061	0	0	0	0	0	0	0	0	0	0	0.039338	0	DnaJ heat shock amine-terminal domain protein	PF00226(DnaJ domain)	PTHR24077()	KOG0691(Molecular chaperone (DnaJ superfamily))				AT1G77020.1	DNAJ heat shock N-terminal domain-containing protein
Medtr1g029470	chr1	+	10123465	10127643	1.55672	1.45423	1.51246	1.75333	1.10475	1.48168	1.90402	2.03685	1.83699	2.1241	1.20738	1.50851	DnaJ heat shock amine-terminal domain protein	PF00226(DnaJ domain)	PTHR24076:SF72(), PTHR24076()	KOG0691(Molecular chaperone (DnaJ superfamily))				AT1G77020.1	DNAJ heat shock N-terminal domain-containing protein
Medtr1g029490	chr1	+	10128811	10130651	0.279733	0.438695	0.287529	0.392916	0.521931	0.704101	0.487673	0.365934	0.39303	0.511458	0.387672	0.305869	pentatricopeptide (PPR) repeat protein	PF01535(PPR repeat)	PTHR24015(FAMILY NOT NAMED)					AT1G62670.1	rna processing factor 2
Medtr1g029500	chr1	-	10130817	10133328	2.47788	1.58217	2.52631	3.1336	3.75146	2.98178	1.96336	2.13542	2.23515	1.56391	3.40997	3.17899	F-box SKP2A-like protein		PTHR23125:SF104(), PTHR23125()	KOG1947(Leucine rich repeat proteins, some proteins contain F-box)		K03875(Infectious diseases: Epstein-Barr virus infection [PATH:ko05169]: SKP2, FBXL1; F-box and leucine-rich repeat protein 1 (S-phase kinase-associated protein 2))		AT1G21410.1	F-box/RNI-like superfamily protein
Medtr1g029520	chr1	-	10141713	10147665	11.9109	12.8073	15.7214	14.3537	14.2937	15.5937	14.3458	18.5902	14.5177	16.125	14.7932	15.6805	four ACT domain ACT domain protein which protein	PF01842(ACT domain)	PTHR13734:SF23(), PTHR13734(TRNA-NUCLEOTIDYLTRANSFERASE/POLY A POLYMERASE FAMILY MEMBER)				GO:0016597(molecular_function: amino acid binding), GO:0008152(biological_process: metabolic process)	AT1G76990.1	ACT domain repeat 3
Medtr1g029540	chr1	+	10161428	10162813	0.216949	0.665092	0.361976	0.268991	0.318441	0.374638	0.477303	0.249048	0.488839	0.543929	0.40319	0.318413	zeatin O-glucosyltransferase-like protein	PF00201(UDP-glucoronosyl and UDP-glucosyl transferase)	PTHR11926:SF15(), PTHR11926(GLUCOSYL/GLUCURONOSYL TRANSFERASES)	KOG1192(UDP-glucuronosyl and UDP-glucosyl transferase)			GO:0016758(molecular_function: transferase activity, transferring hexosyl groups), GO:0008152(biological_process: metabolic process)	AT2G15490.1	UDP-glycosyltransferase 73B4
Medtr1g029550	chr1	+	10168072	10171905	2.90399	3.19775	3.26789	3.32517	2.73019	3.45494	7.67861	5.49505	5.207	5.45293	5.54078	5.22645	hypothetical protein							AT1G76980.1
Medtr1g029600	chr1	+	10187403	10188286	10.1043	11.8404	12.5211	6.19822	6.56533	8.26845	10.1596	9.08488	9.21032	11.0255	8.02344	12.2953	receptor-like kinase plant, putative							AT1G11050.1	Protein kinase superfamily protein
Medtr1g029610	chr1	+	10190369	10192447	20.6537	26.4162	22.0154	13.954	17.6335	18.3967	24.6333	23.8713	24.3802	20.5022	22.1655	22.1643	receptor-like kinase plant-like protein, putative	PF00069(Protein kinase domain)	PTHR24420(), PTHR24420:SF420()	KOG1187(Serine/threonine protein kinase)			GO:0004672(molecular_function: protein kinase activity), GO:0005524(molecular_function: ATP binding), GO:0006468(biological_process: protein phosphorylation)	AT1G11050.1	Protein kinase superfamily protein
Medtr1g029620	chr1	-	10193513	10201356	2.54047	2.99542	2.9415	3.42773	2.42815	3.05035	3.50734	3.49773	3.52592	3.37823	3.11558	3.5026	NAD/NADH kinase family protein	PF01513(ATP-NAD kinase)	PTHR20275(FAMILY NOT NAMED)				GO:0003951(molecular_function: NAD+ kinase activity), GO:0006741(biological_process: NADP biosynthetic process), GO:0008152(biological_process: metabolic process)	AT1G21640.1	NAD kinase 2
Medtr1g029630	chr1	-	10202528	10213449	0.879485	0.82884	0.899475	1.50364	0.798291	1.34911	1.05381	1.54317	1.33417	1.155	1.03619	1.25204	DNA topoisomerase 2-binding-like protein	PF00533(BRCA1 C Terminus (BRCT) domain)	PTHR13561:SF18(), PTHR13561(DNA REPLICATION REGULATOR DPB11-RELATED)			K10728(Replication and repair: DNA repair and recombination proteins [BR:ko03400]: TOPBP1; topoisomerase (DNA) II binding protein 1)		AT1G77320.1	transcription coactivators
Medtr1g029650	chr1	+	10217958	10220427	0.625413	0.755408	0.533014	0.597972	0.747197	0.661663	0.718066	0.614439	0.706545	0.437886	0.58952	0.508246	F-box protein interaction domain protein	PF00646(F-box domain)					GO:0005515(molecular_function: protein binding)	AT3G23880.1	F-box and associated interaction domains-containing protein
Medtr1g029660	chr1	+	10221590	10222196	0.260009	0.196697	0.007303	0.081434	0	0.280111	0	0.115951	0.150304	0.115876	0.079476	0	hypothetical protein
Medtr1g029670	chr1	-	10223486	10225617	0.318097	0.375473	0.371544	0.240454	0.35556	0.232702	0.159723	0.619397	0.852978	0.394675	0.482771	0.670611	MADS-box transcription factor	PF01486(K-box region), PF00319(SRF-type transcription factor (DNA-binding and dimerisation domain))	PTHR11945:SF134(), PTHR11945(MADS BOX PROTEIN)	KOG0014(MADS box transcription factor)			GO:0003677(molecular_function: DNA binding), GO:0046983(molecular_function: protein dimerization activity), GO:0003700(molecular_function: sequence-specific DNA binding transcription factor activity), GO:0006355(biological_process: regulation of transcription, DNA-templated), GO:0005634(cellular_component: nucleus)	AT5G20240.1	K-box region and MADS-box transcription factor family protein
Medtr1g029680	chr1	+	10232447	10245932	1.67552	1.95062	1.8864	2.55986	1.39929	2.05731	2.61896	3.37211	2.59961	2.55657	2.37257	2.21181	wound-responsive family protein		PTHR16426:SF7(), PTHR16426()					AT1G21610.2	wound-responsive family protein
Medtr1g029690	chr1	+	10257112	10261697	1.93026	2.28547	2.39395	2.64764	2.30696	3.10613	2.80689	2.44325	2.55524	2.84998	2.1652	2.84402	adenine nucleotide alpha hydrolase-like domain kinase	PF00069(Protein kinase domain)	PTHR24420(), PTHR24420:SF425()	KOG1187(Serine/threonine protein kinase)			GO:0004672(molecular_function: protein kinase activity), GO:0005524(molecular_function: ATP binding), GO:0006468(biological_process: protein phosphorylation)	AT1G77280.1	Protein kinase protein with adenine nucleotide alpha hydrolases-like domain
Medtr1g029710	chr1	+	10267097	10277364	4.51364	5.25153	5.59558	5.27213	4.4379	5.4903	7.0876	7.10056	5.78085	5.94762	5.90309	6.41745	zinc finger CCCH domain protein, putative							AT1G21580.1	Zinc finger C-x8-C-x5-C-x3-H type family protein
Medtr1g029720	chr1	+	10279965	10284682	5.10577	5.99013	5.115	5.89815	5.25386	6.10086	7.30007	7.45275	7.04144	7.37032	6.36429	6.33655	TPR repeat protein	PF00515(Tetratricopeptide repeat)	PTHR15544(OSMOSIS RESPONSIVE FACTOR)				GO:0005515(molecular_function: protein binding)	AT1G77230.1	Tetratricopeptide repeat (TPR)-like superfamily protein
Medtr1g029730	chr1	+	10285380	10291199	4.68999	4.54553	3.87328	5.11641	4.15704	4.85669	5.01101	4.80881	4.41115	4.91205	3.92012	4.65066	methyltransferase PMT16, putative	PF03141(Putative S-adenosyl-L-methionine-dependent methyltransferase)	PTHR10108(METHYLTRANSFERASE), PTHR10108:SF58()				GO:0008168(molecular_function: methyltransferase activity)	AT1G77260.1	S-adenosyl-L-methionine-dependent methyltransferases superfamily protein
Medtr1g029750	chr1	-	10297813	10302811	39.0635	39.6957	45.3813	22.3558	19.19	26.2151	36.2904	48.7048	39.1048	37.1351	40.8381	43.0518	transmembrane amino acid transporter family protein	PF01490(Transmembrane amino acid transporter protein)	PTHR22950(AMINO ACID TRANSPORTER)	KOG1303(Amino acid transporters)				AT5G09220.1	amino acid permease 2
MT4Noble_001503	chr1	-	10302469	10302727	0	0	0	0	0.221435	0.099511	0.110486	0.096813	0	0	0.110943	0
Medtr1g029790	chr1	-	10313898	10323565	3.11993	2.72537	3.29339	3.5589	2.86445	2.85047	2.84705	3.70039	3.24046	2.93891	2.99279	2.92416	armadillo/beta-catenin-like repeat protein	PF00168(C2 domain), PF00514(Armadillo/beta-catenin-like repeat)	PTHR23315:SF7(U-BOX DOMAIN-CONTAINING PROTEIN 2-RELATED), PTHR23315(BETA CATENIN-RELATED ARMADILLO REPEAT-CONTAINING)	KOG0166(Karyopherin (importin) alpha)			GO:0005515(molecular_function: protein binding)	AT1G77460.1	Armadillo/beta-catenin-like repeat ; C2 calcium/lipid-binding domain (CaLB) protein
Medtr1g029800	chr1	+	10325682	10326733	0.571611	0	0	0.815755	0.551654	0.748196	0.870627	0.240268	0.30795	0.856237	0.603378	0.724377	transmembrane protein, putative
Medtr1g029810	chr1	-	10327870	10331864	12.3568	15.3886	12.29	13.9398	10.802	15.3599	15.1957	14.7043	13.6626	17.0897	14.99	17.1864	eukaryotic aspartyl protease family protein	PF00026(Eukaryotic aspartyl protease)	PTHR13683:SF98(), PTHR13683(ASPARTYL PROTEASES)	KOG1339(Aspartyl protease)			GO:0004190(molecular_function: aspartic-type endopeptidase activity), GO:0006508(biological_process: proteolysis)	AT1G44130.1	Eukaryotic aspartyl protease family protein
MT4Noble_001510	chr1	+	10350206	10350436	0.286427	0	0	0	0	0	0	0	0	0	0	0
Medtr1g029840	chr1	-	10360290	10369270	9.24941	9.0676	8.5952	12.9727	10.8679	10.2928	10.6187	9.98944	10.4914	10.8716	9.42489	10.1562	NAD-dependent aldehyde dehydrogenase family protein	PF00171(Aldehyde dehydrogenase family)	PTHR11699(ALDEHYDE DEHYDROGENASE-RELATED), PTHR11699:SF15(ALDEHYDE DEHYDROGENASE TYPE III, ISOFORM O)	KOG2456(Aldehyde dehydrogenase)	1.2.1.3(Aldehyde dehydrogenase (NAD(+)).)	K00128(Xenobiotics biodegradation and metabolism: Chloroalkane and chloroalkene degradation [PATH:ko00625]: ALDH; aldehyde dehydrogenase (NAD+))	GO:0016491(molecular_function: oxidoreductase activity), GO:0008152(biological_process: metabolic process), GO:0055114(biological_process: oxidation-reduction process)	AT1G44170.1	aldehyde dehydrogenase 3H1
Medtr1g029850	chr1	+	10376822	10380705	8.41626	8.69585	8.04171	9.75342	8.46373	7.58416	7.11502	9.15612	7.07335	9.59442	8.94263	9.2401	BTB/POZ domain plant protein	PF00651(BTB/POZ domain)	PTHR24413(FAMILY NOT NAMED), PTHR24413:SF216()				GO:0005515(molecular_function: protein binding)	AT1G21780.1	BTB/POZ domain-containing protein
Medtr1g029990	chr1	+	10433908	10434617	1.76199	1.95603	0.903473	1.76599	2.19417	1.81648	1.26224	1.94589	1.49846	1.54548	1.74482	1.42849	zinc-ribbon domain protein							AT1G44414.1
Medtr1g030480	chr1	-	10436366	10441327	8.97764	8.29242	7.68411	10.4864	8.83595	8.67092	7.85252	8.41677	6.92796	7.2947	7.81444	7.63936	chlorophyllide A oxygenase	PF08417(Pheophorbide a oxygenase), PF00355(Rieske [2Fe-2S] domain)	PTHR21266(IRON-SULFUR DOMAIN CONTAINING PROTEIN), PTHR21266:SF19(CHLOROPHYLLIDE A OXYGENASE, CHLOROPLASTIC)		1.13.12.14(Transferred entry: 1.14.13.122.)	K13600(Metabolism of cofactors and vitamins: Porphyrin and chlorophyll metabolism [PATH:ko00860]: CAO; chlorophyllide a oxygenase)	GO:0016491(molecular_function: oxidoreductase activity), GO:0051537(molecular_function: 2 iron, 2 sulfur cluster binding), GO:0055114(biological_process: oxidation-reduction process), GO:0010277(molecular_function: chlorophyllide a oxygenase [overall] activity)	AT1G44446.1	Pheophorbide a oxygenase family protein with Rieske [2Fe-2S] domain
Medtr1g030010	chr1	-	10451242	10456230	0.794036	1.14691	1.46279	1.57476	1.03002	1.29767	1.88601	2.13067	1.96336	1.64445	1.14559	1.36917	filament-like plant protein	PF05911(Filament-like plant protein, long coiled-coil)						AT1G77580.2	Plant protein of unknown function (DUF869)
Medtr1g030050	chr1	+	10468410	10469998	0	0	0	0	0	0	0	0	0	0	0.017245	0	hypothetical protein
Medtr1g030060	chr1	+	10474963	10476367	18.5758	22.4146	22	18.5727	23.6398	22.4356	22.395	22.5829	22.4484	26.4738	23.9541	24.8673	hypothetical protein							AT4G08330.1
Medtr1g030220	chr1	+	10478454	10482220	0	0.032807	0.11482	0.105225	0.14084	0.095449	0.200939	0.2107	0.156063	0.090868	0.155592	0.056874	GDSL-like lipase/acylhydrolase	PF00657(GDSL-like Lipase/Acylhydrolase)	PTHR22835(ZINC FINGER FYVE DOMAIN CONTAINING PROTEIN), PTHR22835:SF39()				GO:0016788(molecular_function: hydrolase activity, acting on ester bonds), GO:0006629(biological_process: lipid metabolic process)	AT3G26430.1	GDSL-like Lipase/Acylhydrolase superfamily protein
Medtr1g030230	chr1	+	10483486	10486409	0.203544	0	0	0	0	0	0	0	0	0	0	0	GDSL-like lipase/acylhydrolase	PF00657(GDSL-like Lipase/Acylhydrolase)	PTHR22835(ZINC FINGER FYVE DOMAIN CONTAINING PROTEIN), PTHR22835:SF39()				GO:0016788(molecular_function: hydrolase activity, acting on ester bonds), GO:0006629(biological_process: lipid metabolic process)	AT3G26430.1	GDSL-like Lipase/Acylhydrolase superfamily protein
Medtr1g030262	chr1	+	10496338	10496712	1.07718	0.539419	0.430078	0.82976	0.518907	0.958688	1.62841	1.22161	1.15984	0.975565	0.670309	2.13807	GDSL-like lipase/acylhydrolase	PF00657(GDSL-like Lipase/Acylhydrolase)	PTHR22835:SF39(), PTHR22835(ZINC FINGER FYVE DOMAIN CONTAINING PROTEIN)				GO:0016788(molecular_function: hydrolase activity, acting on ester bonds), GO:0006629(biological_process: lipid metabolic process)	AT3G26430.1	GDSL-like Lipase/Acylhydrolase superfamily protein
Medtr1g030265	chr1	+	10497902	10501086	0.853542	0.748773	0.550157	0.748231	0.346336	0.785548	1.11251	0.814737	0.712672	1.0263	0.729609	1.23932	GDSL-like lipase/acylhydrolase	PF00657(GDSL-like Lipase/Acylhydrolase)	PTHR22835(ZINC FINGER FYVE DOMAIN CONTAINING PROTEIN), PTHR22835:SF39()				GO:0016788(molecular_function: hydrolase activity, acting on ester bonds), GO:0006629(biological_process: lipid metabolic process)	AT3G26430.1	GDSL-like Lipase/Acylhydrolase superfamily protein
Medtr1g030268	chr1	+	10501679	10504040	2.07966	2.67771	1.6331	3.33961	2.25865	2.72325	2.68061	2.69229	3.22841	3.68576	3.19507	3.03652	GDSL-like lipase/acylhydrolase	PF00657(GDSL-like Lipase/Acylhydrolase)	PTHR22835(ZINC FINGER FYVE DOMAIN CONTAINING PROTEIN), PTHR22835:SF39()				GO:0016788(molecular_function: hydrolase activity, acting on ester bonds), GO:0006629(biological_process: lipid metabolic process)	AT3G26430.1	GDSL-like Lipase/Acylhydrolase superfamily protein
Medtr1g030275	chr1	+	10507229	10509467	0	0	0.040117	0	0	0	0	0.060982	0.036918	0.056889	0	0	GDSL-like lipase/acylhydrolase	PF00657(GDSL-like Lipase/Acylhydrolase)	PTHR22835(ZINC FINGER FYVE DOMAIN CONTAINING PROTEIN), PTHR22835:SF39()				GO:0016788(molecular_function: hydrolase activity, acting on ester bonds), GO:0006629(biological_process: lipid metabolic process)	AT3G26430.1	GDSL-like Lipase/Acylhydrolase superfamily protein
Medtr1g030290	chr1	-	10511920	10519137	3.63992	4.46193	5.17673	5.10037	4.38005	4.9086	5.67248	5.66666	4.73919	5.53226	6.00781	5.62419	long-chain fatty acyl CoA ligase, putative	PF00501(AMP-binding enzyme)	PTHR24096(FAMILY NOT NAMED)	KOG1180(Acyl-CoA synthetase)	6.2.1.3(Long-chain-fatty-acid--CoA ligase.)	K01897(Environmental adaptation: Thermogenesis [PATH:ko04714]: ACSL, fadD; long-chain acyl-CoA synthetase)	GO:0003824(molecular_function: catalytic activity), GO:0008152(biological_process: metabolic process)	AT1G77590.1	long chain acyl-CoA synthetase 9
Medtr1g030295	chr1	-	10521881	10522702	0.138071	0.103338	0.15717	0.103291	0.09364	0.05936	0.178423	0.122238	0.136785	0.137219	0.104872	0.10294	transmembrane protein, putative
Medtr1g030300	chr1	-	10522947	10531288	5.38799	7.04572	6.88445	7.87478	5.98501	7.23889	8.19895	8.20373	8.23965	8.43589	6.62551	8.10096	small glutamine-rich TPR containing protein, putative	PF00515(Tetratricopeptide repeat)	PTHR22904(TPR REPEAT CONTAINING PROTEIN), PTHR22904:SF11()	KOG0553(TPR repeat-containing protein)			GO:0005515(molecular_function: protein binding)	AT4G08320.1	Tetratricopeptide repeat (TPR)-like superfamily protein
Medtr1g030320	chr1	+	10535973	10541059	4.91687	5.89696	5.46776	4.92674	5.3243	5.3265	5.05208	5.37006	5.93809	5.70469	4.55182	4.7951	nucleotide/sugar transporter family protein	PF00892(EamA-like transporter family), PF03151(Triose-phosphate Transporter family)	PTHR11132(SOLUTE CARRIER FAMILY 35)	KOG1441(Glucose-6-phosphate/phosphate and phosphoenolpyruvate/phosphate antiporter)			GO:0016020(cellular_component: membrane)	AT1G77610.1	EamA-like transporter family protein
Medtr1g030410	chr1	-	10564912	10573825	0.842432	1.32351	1.01902	0.992743	0.98083	1.1103	1.79399	1.67352	1.72731	1.49584	1.26879	1.43221	P-loop nucleoside triphosphate hydrolase superfamily protein, putative	PF00004(ATPase family associated with various cellular activities (AAA))					GO:0005524(molecular_function: ATP binding)	AT1G77620.1	P-loop containing nucleoside triphosphate hydrolases superfamily protein
Medtr1g030420	chr1	-	10575220	10579254	17.531	15.9854	14.6167	15.8134	16.3391	16.3926	17.3849	15.5071	15.0832	13.6084	17.5074	16.8799	hypothetical protein							AT1G44770.1
Medtr1g030430	chr1	-	10581116	10587093	2.64003	3.60292	2.49747	3.80099	4.07352	3.39455	3.52875	3.12201	3.5783	4.65072	2.9423	4.03586	cation transporter ChaC	PF04752(ChaC-like protein)	PTHR12192(CATION TRANSPORT PROTEIN CHAC-RELATED)	KOG3182(Predicted cation transporter)		K07232(Cellular processes and signaling: Inorganic ion transport and metabolism: chaC; cation transport protein ChaC)		AT1G44790.1	ChaC-like family protein
Medtr1g030440	chr1	-	10588266	10588769	0	0	0.165561	0	0	0	0	0.074221	0	0	0	0	EF hand calcium-binding family protein	PF00036(EF hand)	PTHR10891:SF141(), PTHR10891(EF-HAND CALCIUM-BINDING DOMAIN CONTAINING PROTEIN)	KOG0027(Calmodulin and related proteins (EF-Hand superfamily))		K13448(Environmental adaptation: Plant-pathogen interaction [PATH:ko04626]: CML; calcium-binding protein CML)	GO:0005509(molecular_function: calcium ion binding)	AT1G21550.1	Calcium-binding EF-hand family protein
Medtr1g030450	chr1	-	10589370	10595287	5.51332	6.37302	6.16968	5.25615	5.79551	6.2087	4.82895	6.18141	6.05178	6.31223	6.13635	6.02046	methylenetetrahydrofolate dehydrogenase	PF00763(Tetrahydrofolate dehydrogenase/cyclohydrolase, catalytic domain), PF02882(Tetrahydrofolate dehydrogenase/cyclohydrolase, NAD(P)-binding domain)	PTHR10025(TETRAHYDROFOLATE DEHYDROGENASE/CYCLOHYDROLASE FAMILY MEMBER), PTHR10025:SF5(METHYLENETETRAHYDROFOLATE DEHYDROGENASE [NAD(+)])	KOG0089(Methylenetetrahydrofolate dehydrogenase/methylenetetrahydrofolate cyclohydrolase)			GO:0003824(molecular_function: catalytic activity), GO:0004488(molecular_function: methylenetetrahydrofolate dehydrogenase (NADP+) activity), GO:0009396(biological_process: folic acid-containing compound biosynthetic process), GO:0055114(biological_process: oxidation-reduction process)	AT2G38660.1	Amino acid dehydrogenase family protein
Medtr1g030580	chr1	-	10599616	10605525	145.41	224.384	193.467	185.092	173.224	203.995	137.509	243.236	115.545	220.325	243.991	236.076	nodulin MtN21/EamA-like transporter family protein	PF00892(EamA-like transporter family)		KOG1443(Predicted integral membrane protein)			GO:0016020(cellular_component: membrane)	AT4G08300.1	nodulin MtN21 /EamA-like transporter family protein
Medtr1g030600	chr1	-	10623100	10626633	4.25089	10.0758	4.97829	10.4658	6.86226	10.9102	3.72117	12.1056	1.71146	9.18059	8.22676	9.2182	auxin-induced 5NG4-like protein	PF00892(EamA-like transporter family)					GO:0016020(cellular_component: membrane)	AT4G08290.1	nodulin MtN21 /EamA-like transporter family protein
Medtr1g030630	chr1	+	10650832	10653211	0.707255	2.02203	0.489329	1.19826	1.17089	1.31609	1.22086	0.561855	1.35256	3.66855	1.71372	1.48826	heavy metal transport/detoxification superfamily protein	PF00403(Heavy-metal-associated domain)	PTHR22814(COPPER TRANSPORT PROTEIN ATOX1-RELATED), PTHR22814:SF26()	KOG1603(Copper chaperone)			GO:0046872(molecular_function: metal ion binding), GO:0030001(biological_process: metal ion transport)	AT1G22990.1	Heavy metal transport/detoxification superfamily protein
Medtr1g030640	chr1	+	10659114	10664114	1.96104	1.37341	1.59976	2.0223	2.28453	1.5865	1.60615	1.83076	1.96727	2.5965	1.82833	1.22431	DUF3326 family protein	PF11805(Protein of unknown function (DUF3326))
Medtr1g030650	chr1	+	10665518	10675341	29.8896	34.7675	35.3122	36.1419	35.2596	36.9757	37.2147	40.4587	40.6905	36.1526	29.9741	33.0721	TCP-1/cpn60 chaperonin family protein	PF00118(TCP-1/cpn60 chaperonin family)	PTHR11353:SF19(CCT8 PROTEIN), PTHR11353(CHAPERONIN)	KOG0362(Chaperonin complex component, TCP-1 theta subunit (CCT8))			GO:0005524(molecular_function: ATP binding), GO:0044267(biological_process: cellular protein metabolic process)	AT3G03960.1	TCP-1/cpn60 chaperonin family protein
Medtr1g030660	chr1	+	10679998	10681898	0	0	0	0	0	0	0	0	0	0	0.028629	0	cationic amino acid transporter	PF00324(Amino acid permease)	PTHR11785(AMINO ACID TRANSPORTER), PTHR11785:SF53()	KOG1286(Amino acid transporters)			GO:0006810(biological_process: transport), GO:0055085(biological_process: transmembrane transport), GO:0016020(cellular_component: membrane)	AT4G21120.1	amino acid transporter 1
Medtr1g030710	chr1	+	10713135	10714677	0.642628	0.993823	0.88825	0.226616	0.788855	0.562409	0.745085	0.55099	0.54061	0.47775	0.336308	1.28554	class IV aminotransferase	PF01063(Amino-transferase class IV)	PTHR11825:SF11(), PTHR11825(SUBGROUP IIII AMINOTRANSFERASE)				GO:0003824(molecular_function: catalytic activity), GO:0008152(biological_process: metabolic process)	AT3G54970.1	D-aminoacid aminotransferase-like PLP-dependent enzymes superfamily protein
Medtr1g030720	chr1	-	10717264	10725174	9.80903	9.55109	12.1177	9.55912	9.94331	12.1167	12.7126	13.9807	12.3811	11.1971	8.928	12.0601	class IV aminotransferase	PF01063(Amino-transferase class IV)	PTHR11825(SUBGROUP IIII AMINOTRANSFERASE), PTHR11825:SF11()				GO:0003824(molecular_function: catalytic activity), GO:0008152(biological_process: metabolic process)	AT3G54970.1	D-aminoacid aminotransferase-like PLP-dependent enzymes superfamily protein
Medtr1g030740	chr1	+	10735971	10738895	29.0316	31.1392	26.9406	23.2656	22.6904	27.4451	35.6289	32.9473	34.3324	30.7376	36.0481	33.0934	plastid movement impaired protein							AT2G01340.1
Medtr1g030750	chr1	-	10739219	10745176	17.7024	19.724	19.572	23.5363	20.103	20.5315	23.3651	21.9125	21.5181	20.7086	18.25	21.1637	quinolinate phosphoribosyltransferase, putative	PF01729(Quinolinate phosphoribosyl transferase, C-terminal domain), PF02749(Quinolinate phosphoribosyl transferase, N-terminal domain)	PTHR11948(FAMILY NOT NAMED), PTHR11948:SF1(SUBFAMILY NOT NAMED)	KOG3008(Quinolinate phosphoribosyl transferase)	2.4.2.19(Nicotinate-nucleotide diphosphorylase (carboxylating).)	K00767(Metabolism of cofactors and vitamins: Nicotinate and nicotinamide metabolism [PATH:ko00760]: nadC, QPRT; nicotinate-nucleotide pyrophosphorylase (carboxylating))	GO:0004514(molecular_function: nicotinate-nucleotide diphosphorylase (carboxylating) activity), GO:0009435(biological_process: NAD biosynthetic process), GO:0016763(molecular_function: transferase activity, transferring pentosyl groups)	AT2G01350.1	quinolinate phoshoribosyltransferase
MT4Noble_001565	chr1	+	10747608	10747844	0.761953	1.45081	0.17604	0.54086	0.537435	0.39304	1.10596	0.872215	0.184495	1.27532	1.48915	0.759939	BnaA02g26960D protein
Medtr1g030760	chr1	-	10748884	10750482	34.6104	32.8844	31.0683	31.8154	36.7499	30.2281	22.2335	24.4271	27.1665	26.2999	30.3326	27.6138	SMP-30/gluconolaconase/LRE-like region protein							AT2G01410.1	NHL domain-containing protein
Medtr1g030770	chr1	-	10753010	10756385	0.612206	0.57594	0.790278	0.975633	0.761661	0.943497	0.808324	0.912669	0.923866	0.707581	0.745746	0.859604	NB-ARC domain disease resistance protein	PF00931(NB-ARC domain)	PTHR23155(LEUCINE-RICH REPEAT-CONTAINING PROTEIN)	KOG4658(Apoptotic ATPase)			GO:0043531(molecular_function: ADP binding)	AT3G14460.1	LRR and NB-ARC domains-containing disease resistance protein
Medtr1g030810	chr1	+	10775516	10778080	1.70857	2.58549	2.22299	2.01418	2.56033	1.48784	3.54709	1.93648	3.32486	2.71127	1.8683	2.7038	pathogenesis-related protein bet V I family protein	PF00407(Pathogenesis-related protein Bet v I family)					GO:0006952(biological_process: defense response), GO:0009607(biological_process: response to biotic stimulus)	AT1G70890.1	MLP-like protein 43
Medtr1g030820	chr1	+	10783103	10785060	33.8958	29.6376	23.8719	40.9304	32.659	26.9048	39.1314	32.0614	29.8146	28.8612	31.2362	33.7396	polyketide cyclase/dehydrase and lipid transporter	PF00407(Pathogenesis-related protein Bet v I family)					GO:0006952(biological_process: defense response), GO:0009607(biological_process: response to biotic stimulus)	AT5G28010.1	Polyketide cyclase/dehydrase and lipid transport superfamily protein
Medtr1g030840	chr1	+	10790196	10791635	0	0.280254	0.495056	0.200485	0.254763	0.214658	0.416725	0.331184	0.378352	0.316194	0.485068	0.345635	polyketide cyclase/dehydrase and lipid transporter	PF00407(Pathogenesis-related protein Bet v I family)					GO:0006952(biological_process: defense response), GO:0009607(biological_process: response to biotic stimulus)	AT1G70890.1	MLP-like protein 43
Medtr1g030850	chr1	+	10794765	10795923	156.649	154.389	154.527	147.114	165.702	143.568	113.105	124.224	124.593	140.049	137.207	122.915	hypothetical protein							AT1G70990.1	proline-rich family protein
Medtr1g030860	chr1	-	10797249	10802509	12.1369	11.0253	11.8533	11.0767	12.4583	11.036	11.0247	9.68162	10.7502	10.6029	10.8055	10.9087	hypothetical protein							AT2G43630.1
Medtr1g030890	chr1	-	10834276	10839511	5.82895	9.42359	6.14629	9.52092	6.99511	7.69425	4.89934	5.05592	5.40408	5.06492	3.94795	5.3455	auxin efflux carrier family transporter	PF03547(Membrane transport protein)					GO:0055085(biological_process: transmembrane transport), GO:0016021(cellular_component: integral component of membrane)	AT1G70940.1	Auxin efflux carrier family protein
Medtr1g031105	chr1	+	10853676	10853956	4.86745	5.94452	3.69191	6.87505	6.24742	4.52113	6.6028	3.07631	4.67154	5.05692	4.87356	5.84219	hypothetical protein
Medtr1g031110	chr1	+	10854030	10857450	3.15861	2.53667	2.28732	2.74859	3.51412	3.22222	2.99212	3.3872	2.91928	2.67317	2.29812	3.41724	PPR containing plant-like protein	PF01535(PPR repeat)	PTHR24015(FAMILY NOT NAMED), PTHR24015:SF172()					AT1G62350.1	Pentatricopeptide repeat (PPR) superfamily protein
Medtr1g031140	chr1	-	10858818	10876622	1.67024	1.59196	1.74352	2.20974	1.59754	1.49119	2.01028	1.9319	1.83606	1.9267	1.65984	1.49963	ATP-dependent DNA helicase RecG	PF00271(Helicase conserved C-terminal domain), PF00270(DEAD/DEAH box helicase)	PTHR24031(RNA HELICASE), PTHR24031:SF175()	KOG0344(ATP-dependent RNA helicase)	3.6.4.12(DNA helicase.)	K03655(Replication and repair: DNA repair and recombination proteins [BR:ko03400]: recG; ATP-dependent DNA helicase RecG)	GO:0003676(molecular_function: nucleic acid binding), GO:0005524(molecular_function: ATP binding), GO:0008026(molecular_function: ATP-dependent helicase activity), GO:0004386(molecular_function: helicase activity)	AT2G01440.1	DEAD/DEAH box RNA helicase family protein
Medtr1g031150	chr1	-	10878163	10881162	24.6207	32.9364	26.7455	27.8963	29.296	31.6739	28.6663	32.2776	28.4715	27.7347	29.5564	29.1465	nudix hydrolase-like protein	PF00293(NUDIX domain)	PTHR23114(FAMILY NOT NAMED), PTHR23114:SF17(DCP2 DECAPPING ENZYME HOMOLOG (S. CEREVISIAE))	KOG2839(Diadenosine and diphosphoinositol polyphosphate phosphohydrolase)			GO:0016787(molecular_function: hydrolase activity)	AT1G30110.1	nudix hydrolase homolog 25
Medtr1g031180	chr1	+	10897898	10900275	1.93505	2.56137	2.21318	2.72684	2.28724	2.74941	2.98727	1.81397	2.482	3.08408	1.79299	1.94747	short chain dehydrogenase/reductase	PF00106(short chain dehydrogenase)	PTHR24322:SF19(), PTHR24322(FAMILY NOT NAMED)	KOG1208(Dehydrogenases with different specificities (related to short-chain alcohol dehydrogenases))			GO:0016491(molecular_function: oxidoreductase activity), GO:0008152(biological_process: metabolic process)	AT5G51030.1	NAD(P)-binding Rossmann-fold superfamily protein
MT4Noble_001580	chr1	+	10900000	10901632	0	0	0	0	0	0	0	0	0	0	0.101562	0.192314
Medtr1g031200	chr1	-	10903073	10906095	0.313912	0.111639	0.229334	0.291297	0.216318	0.213548	0.216822	0.396392	0.209476	0.243445	0.331438	0.484114	receptor-like kinase	PF00069(Protein kinase domain)	PTHR24420(), PTHR24420:SF441()	KOG1187(Serine/threonine protein kinase)			GO:0004672(molecular_function: protein kinase activity), GO:0005524(molecular_function: ATP binding), GO:0006468(biological_process: protein phosphorylation)	AT5G38280.1	PR5-like receptor kinase
Medtr1g031210	chr1	+	10906340	10906609	0.159987	0.138663	0	0	0	0.297893	0.159305	0.187791	0	0.468588	0.216289	0	wall-associated receptor kinase galacturonan-binding protein							AT2G25410.1	RING/U-box superfamily protein
Medtr1g031220	chr1	+	10906841	10907122	0.656804	0.372971	0.364322	0.44465	0.597923	0.393332	0	0.517711	0.412235	0.467953	0.250465	0.71673	receptor-like kinase	PF00069(Protein kinase domain)	PTHR24420(), PTHR24420:SF441()				GO:0004672(molecular_function: protein kinase activity), GO:0005524(molecular_function: ATP binding), GO:0006468(biological_process: protein phosphorylation)	AT1G70250.1	receptor serine/threonine kinase, putative
Medtr1g031230	chr1	+	10907224	10907397	0.157431	0.372527	0.062942	0.124226	0.233095	0.04515	0	0.068265	0.217466	0.443029	0.153882	0.342213	hypothetical protein
Medtr1g031260	chr1	-	10911367	10911678	0	0	0	0	0	0.026379	0	0	0	0	0	0	hypothetical protein
Medtr1g031280	chr1	-	10913585	10922440	3.90549	3.97034	3.8279	4.54696	3.08978	3.75099	4.48861	3.71757	3.87299	4.38024	4.72234	4.22227	receptor-like kinase	PF07714(Protein tyrosine kinase)	PTHR24420:SF441(), PTHR24420()	KOG1187(Serine/threonine protein kinase)			GO:0004672(molecular_function: protein kinase activity), GO:0006468(biological_process: protein phosphorylation)	AT4G18250.1	receptor serine/threonine kinase, putative
MT4Noble_001587	chr1	-	10918975	10919308	0	0	0	0	0	0.186118	0.057265	0	0.137007	0	0	0
Medtr1g031320	chr1	+	10928831	10931369	0.1144	0.337052	0.103694	0.133606	0	0.256682	0.187373	0.225906	0.245182	0.57133	0.129889	0.207084	receptor-like kinase	PF07714(Protein tyrosine kinase)	PTHR24420(), PTHR24420:SF441()	KOG1187(Serine/threonine protein kinase)			GO:0004672(molecular_function: protein kinase activity), GO:0006468(biological_process: protein phosphorylation)	AT1G66920.2	Protein kinase superfamily protein
Medtr1g031440	chr1	+	10980398	10983312	2.1829	2.0071	1.68783	1.36732	2.1778	2.0174	2.42323	2.14944	2.18301	1.9774	1.81741	2.85988	transmembrane protein, putative
Medtr1g031450	chr1	-	10983716	10988660	0	0.019121	0.048751	0.071557	0	0.03244	0.056386	0	0.019295	0	0	0	wall-associated receptor kinase galacturonan-binding protein	PF07714(Protein tyrosine kinase)	PTHR24420(), PTHR24420:SF441()				GO:0004672(molecular_function: protein kinase activity), GO:0006468(biological_process: protein phosphorylation)	AT1G66910.1	Protein kinase superfamily protein
Medtr1g031460	chr1	+	10989946	10993485	0.043726	0	0	0.097498	0	0.131673	0.041738	0.041989	0.023396	0.052609	0.099044	0.093144	receptor-like kinase	PF00069(Protein kinase domain)	PTHR24420:SF441(), PTHR24420()	KOG1187(Serine/threonine protein kinase)			GO:0004672(molecular_function: protein kinase activity), GO:0005524(molecular_function: ATP binding), GO:0006468(biological_process: protein phosphorylation)	AT1G66920.1	Protein kinase superfamily protein
Medtr1g031470	chr1	+	10993804	10994172	0	0	0	0	0	0	0.236413	0	0	0	0	0	stress-induced receptor-like kinase		PTHR24420(), PTHR24420:SF441()					AT5G38280.1	PR5-like receptor kinase
Medtr1g031490	chr1	+	10999666	11000698	0	0	0	0	0	0	0	0.04353	0	0	0	0	wall-associated receptor kinase galacturonan-binding protein							AT5G38260.1	Protein kinase superfamily protein
Medtr1g031510	chr1	+	11002711	11005936	0.062169	0.066957	0.02255	0.050005	0	0.035681	0.041859	0	0	0.114742	0	0.049444	stress-induced receptor-like kinase	PF00069(Protein kinase domain)	PTHR24420(), PTHR24420:SF441()	KOG1187(Serine/threonine protein kinase)			GO:0004672(molecular_function: protein kinase activity), GO:0005524(molecular_function: ATP binding), GO:0006468(biological_process: protein phosphorylation)	AT5G38260.1	Protein kinase superfamily protein
Medtr1g031520	chr1	-	11007387	11009795	0	0	0	0	0	0	0	0	0	0	0	0.033244	stress-induced receptor-like kinase	PF07714(Protein tyrosine kinase)	PTHR24420(), PTHR24420:SF441()	KOG1187(Serine/threonine protein kinase)			GO:0004672(molecular_function: protein kinase activity), GO:0006468(biological_process: protein phosphorylation)	AT4G18250.1	receptor serine/threonine kinase, putative
Medtr1g031530	chr1	-	11010543	11011583	0.135619	0.423521	0.075397	0.357495	0.170948	0.098106	0.068088	0.617945	0.328957	0.20249	0.188028	0.26093	receptor-like kinase	PF00069(Protein kinase domain)	PTHR24420(), PTHR24420:SF441()	KOG1187(Serine/threonine protein kinase)			GO:0004672(molecular_function: protein kinase activity), GO:0005524(molecular_function: ATP binding), GO:0006468(biological_process: protein phosphorylation)	AT1G66980.1	suppressor of npr1-1 constitutive 4
Medtr1g031535	chr1	-	11015668	11019828	0.058445	0.497319	0.313947	0.340336	0	0.154556	0.353221	0.115324	0.075214	0.275721	0.143403	0	wall-associated receptor kinase galacturonan-binding protein							AT1G21240.1	wall associated kinase 3
Medtr1g031540	chr1	+	11024243	11031028	0.084047	0.151758	0.2537	0.195701	0.171103	0.282521	0.264692	0.233866	0.182725	0.198548	0.208003	0.20507	receptor-like kinase	PF00069(Protein kinase domain)	PTHR24420(), PTHR24420:SF441()	KOG1187(Serine/threonine protein kinase)			GO:0004672(molecular_function: protein kinase activity), GO:0005524(molecular_function: ATP binding), GO:0006468(biological_process: protein phosphorylation)	AT1G66910.1	Protein kinase superfamily protein
Medtr1g031560	chr1	-	11032638	11035312	0.460503	0.918817	0.878635	0.620233	0.838042	0.78734	0.920613	0.823732	0.920316	0.947185	0.598305	0.740534	stress-induced receptor-like kinase	PF07714(Protein tyrosine kinase)	PTHR24420(), PTHR24420:SF441()	KOG1187(Serine/threonine protein kinase)			GO:0004672(molecular_function: protein kinase activity), GO:0006468(biological_process: protein phosphorylation)	AT4G18250.1	receptor serine/threonine kinase, putative
Medtr1g031580	chr1	+	11039443	11041808	0.337406	0.629043	0.775805	0.393164	0.624883	0.455973	0.469112	0.571713	0.520275	0.905695	0.439537	0.398512	receptor-like kinase	PF07714(Protein tyrosine kinase)	PTHR24420(), PTHR24420:SF441()	KOG1187(Serine/threonine protein kinase)			GO:0004672(molecular_function: protein kinase activity), GO:0006468(biological_process: protein phosphorylation)	AT1G66920.2	Protein kinase superfamily protein
Medtr1g031590	chr1	-	11041956	11050243	1.52486	1.67321	1.71275	1.53425	1.31171	1.88874	1.52544	1.91919	1.9798	1.96457	1.41497	1.41296	O-fucosyltransferase family protein	PF10250(GDP-fucose protein O-fucosyltransferase)						AT2G01480.1	O-fucosyltransferase family protein
Medtr1g031620	chr1	-	11055397	11059553	3.59604	4.2001	4.05044	4.65369	4.10072	4.16078	3.57378	4.03796	4.36686	4.02813	4.55627	4.32667	hypothetical protein							AT1G23110.1
Medtr1g031640	chr1	+	11066540	11068656	7.48911	10.1261	7.40991	12.5951	10.085	10.9253	8.93394	10.9703	8.86925	11.1333	10.0411	10.6857	pathogenesis-related protein bet V I family protein	PF00407(Pathogenesis-related protein Bet v I family)					GO:0006952(biological_process: defense response), GO:0009607(biological_process: response to biotic stimulus)	AT1G23120.1	Polyketide cyclase/dehydrase and lipid transport superfamily protein
Medtr1g031650	chr1	-	11069080	11071368	2.27832	1.57206	2.14458	1.7481	2.02863	2.27192	1.85329	1.7804	1.89101	3.04015	1.48713	1.5631	calcium-dependent lipid-binding (CaLB domain) family protein	PF00168(C2 domain)	PTHR26357(), PTHR26357:SF5()	KOG1030(Predicted Ca2+-dependent phospholipid-binding protein)			GO:0005515(molecular_function: protein binding)	AT1G70790.1	Calcium-dependent lipid-binding (CaLB domain) family protein
Medtr1g031680	chr1	+	11081385	11083680	8.33048	10.218	11.2487	9.49621	9.87648	8.56541	7.6634	7.73486	9.66479	9.06627	8.68645	8.57352	senescence-associated protein, putative							AT1G70780.1
Medtr1g031690	chr1	-	11086066	11104096	5.48093	5.51382	6.28025	7.21157	6.64876	6.50584	5.8965	6.37445	7.0921	5.77796	4.96689	6.27218	DNA gyrase subunit A	PF03989(DNA gyrase C-terminal domain, beta-propeller), PF00521(DNA gyrase/topoisomerase IV, subunit A)	PTHR10169:SF4(), PTHR10169(DNA TOPOISOMERASE/GYRASE)	KOG0355(DNA topoisomerase type II)	5.99.1.3(DNA topoisomerase (ATP-hydrolyzing).)	K02469(Replication and repair: DNA repair and recombination proteins [BR:ko03400]: gyrA; DNA gyrase subunit A)	GO:0003677(molecular_function: DNA binding), GO:0003918(molecular_function: DNA topoisomerase type II (ATP-hydrolyzing) activity), GO:0005524(molecular_function: ATP binding), GO:0006265(biological_process: DNA topological change), GO:0003916(molecular_function: DNA topoisomerase activity), GO:0005694(cellular_component: chromosome)	AT3G10690.1	DNA GYRASE A
Medtr1g031700	chr1	-	11106226	11107837	0	0	0	0.044515	0	0	0.022415	0	0	0	0	0	cytochrome P450 family protein	PF00067(Cytochrome P450)	PTHR24298:SF44(), PTHR24298(FAMILY NOT NAMED)	KOG0156(Cytochrome P450 CYP2 subfamily)			GO:0005506(molecular_function: iron ion binding), GO:0016705(molecular_function: oxidoreductase activity, acting on paired donors, with incorporation or reduction of molecular oxygen), GO:0020037(molecular_function: heme binding), GO:0055114(biological_process: oxidation-reduction process)	AT2G45550.1	cytochrome P450, family 76, subfamily C, polypeptide 4
Medtr1g031710	chr1	+	11111852	11113254	0	0	0	0	0	0	0	0	0	0	0.059954	0	cytochrome P450 family protein	PF00067(Cytochrome P450)	PTHR24298:SF44(), PTHR24298(FAMILY NOT NAMED)				GO:0005506(molecular_function: iron ion binding), GO:0016705(molecular_function: oxidoreductase activity, acting on paired donors, with incorporation or reduction of molecular oxygen), GO:0020037(molecular_function: heme binding), GO:0055114(biological_process: oxidation-reduction process)	AT2G45550.1	cytochrome P450, family 76, subfamily C, polypeptide 4
Medtr1g031720	chr1	-	11114706	11120039	2.07586	2.12567	2.31113	2.41229	2.51256	2.1237	2.77426	2.54957	2.40968	2.13846	2.24603	2.19963	PPR containing plant-like protein	PF01535(PPR repeat)	PTHR24015(FAMILY NOT NAMED)					AT1G22960.1	Pentatricopeptide repeat (PPR) superfamily protein
Medtr1g031730	chr1	-	11122285	11127957	6.06758	6.12997	6.58929	4.60419	7.25413	5.36004	7.53732	5.93246	6.25279	5.34734	4.86832	7.96112	DNA-directed RNA polymerase III subunit Rpc31	PF11705(DNA-directed RNA polymerase III subunit Rpc31)						AT4G01590.1
Medtr1g031740	chr1	+	11128719	11131379	0.240817	0.133942	0.089989	0.202525	0.368668	0.166633	0	0.178993	0.36071	0.364914	0.1256	0	transmembrane protein, putative							AT2G01590.1	chlororespiratory reduction 3
Medtr1g031750	chr1	-	11131640	11138398	3.99204	5.14736	4.7733	5.34152	4.9427	5.47251	4.72448	4.82508	5.00065	4.76983	4.58375	4.8563	armadillo/beta-catenin-like repeat protein, putative	PF10508(Proteasome non-ATPase 26S subunit)	PTHR23315:SF7(U-BOX DOMAIN-CONTAINING PROTEIN 2-RELATED), PTHR23315(BETA CATENIN-RELATED ARMADILLO REPEAT-CONTAINING)				GO:0044183(molecular_function: protein binding involved in protein folding)	AT1G23180.1	ARM repeat superfamily protein
Medtr1g031780	chr1	+	11143816	11149173	6.0142	7.59982	7.13358	6.72748	6.42964	7.74249	7.72582	7.12493	8.03796	8.09904	9.17954	8.64846	receptor-like kinase	PF07714(Protein tyrosine kinase)	PTHR24420(), PTHR24420:SF787()	KOG1187(Serine/threonine protein kinase)			GO:0004672(molecular_function: protein kinase activity), GO:0006468(biological_process: protein phosphorylation)	AT1G70740.1	Protein kinase superfamily protein
Medtr1g031790	chr1	-	11150469	11152244	9.32035	9.64752	10.2737	11.6714	11.4593	9.50369	6.59259	9.20796	9.00324	8.84442	7.79715	9.12655	2,4-dihydroxyhept-2-ene-1,7-dioic acid aldolase, putative	PF03328(HpcH/HpaI aldolase/citrate lyase family)					GO:0016830(molecular_function: carbon-carbon lyase activity), GO:0006725(biological_process: cellular aromatic compound metabolic process)	AT4G10750.1	Phosphoenolpyruvate carboxylase family protein
Medtr1g031820	chr1	+	11167445	11172254	10.4558	11.5608	11.2743	10.3099	10.4276	11.0043	10.8254	11.5905	12.3211	10.9418	10.5289	9.88556	exosome complex exonuclease RRP41	PF01138(3' exoribonuclease family, domain 1), PF03725(3' exoribonuclease family, domain 2)	PTHR11097:SF5(), PTHR11097(EXOSOME COMPLEX EXONUCLEASE RIBOSOMAL RNA PROCESSING PROTEIN)	KOG1612(Exosomal 3'-5' exoribonuclease complex, subunit Rrp42)		K12589(Folding, sorting and degradation: RNA degradation [PATH:ko03018]: RRP42, EXOSC7; exosome complex component RRP42)		AT3G07750.1	3\'-5\'-exoribonuclease family protein
Medtr1g031830	chr1	+	11174052	11181772	0.313546	0.557867	0.452408	0.537452	0.352676	0.498277	0.94721	1.04618	0.776204	0.866272	0.771495	0.738148	NBS-LRR type disease resistance protein	PF00931(NB-ARC domain)	PTHR23155(LEUCINE-RICH REPEAT-CONTAINING PROTEIN), PTHR23155:SF121()	KOG4658(Apoptotic ATPase)			GO:0043531(molecular_function: ADP binding)	AT4G27220.1	NB-ARC domain-containing disease resistance protein
Medtr1g031840	chr1	-	11184712	11190985	3.17543	3.84139	3.86892	3.11952	2.97107	3.93036	3.80136	4.79652	4.55865	4.3011	4.1825	3.64738	hypothetical protein		PTHR21483(FAMILY NOT NAMED), PTHR21483:SF11()					AT4G38440.1
Medtr1g031880	chr1	+	11198739	11201405	9.65685	12.3001	10.4741	10.1094	7.84023	10.8955	14.7304	17.6067	15.4062	16.0381	11.1569	11.6978	dynein light chain type 1 family protein	PF01221(Dynein light chain type 1 )	PTHR11886:SF9(), PTHR11886(DYNEIN LIGHT CHAIN)	KOG3430(Dynein light chain type 1)			GO:0007017(biological_process: microtubule-based process), GO:0005875(cellular_component: microtubule associated complex)	AT1G23220.1	Dynein light chain type 1 family protein
Medtr1g031890	chr1	+	11202396	11207545	2.78761	2.78943	3.07205	3.56223	2.83841	3.11669	3.1096	4.24366	2.37683	3.40512	2.89302	3.22035	50S ribosomal L15-like protein	PF00828(Ribosomal protein L18e/L15)	PTHR12934:SF1(), PTHR12934(50S RIBOSOMAL PROTEIN L15)	KOG0846(Mitochondrial/chloroplast ribosomal protein L15/L10)				AT5G64670.1	Ribosomal protein L18e/L15 superfamily protein
Medtr1g031900	chr1	-	11208090	11212777	3.82427	4.57657	5.05565	4.57177	4.61785	4.42038	4.12138	5.20829	5.55502	4.91127	4.0873	4.10794	glucan endo-1,3-beta-glucosidase-like protein	PF00332(Glycosyl hydrolases family 17), PF07983(X8 domain)	PTHR16631(FAMILY NOT NAMED)				GO:0004553(molecular_function: hydrolase activity, hydrolyzing O-glycosyl compounds), GO:0005975(biological_process: carbohydrate metabolic process)	AT2G01630.1	O-Glycosyl hydrolases family 17 protein
Medtr1g031910	chr1	+	11217223	11235651	4.50139	5.26011	4.85602	5.56062	4.44939	4.51058	5.84151	6.11861	5.84567	6.07208	5.74172	5.89469	mediator of RNA polymerase II transcription subunit 23	PF11573(Mediator complex subunit 23)	PTHR12691(FAMILY NOT NAMED), PTHR12691:SF1()	KOG1883(Cofactor required for Sp1 transcriptional activation, subunit 3)				AT1G23230.2
Medtr1g031930	chr1	-	11243460	11247549	21.1215	23.2936	20.3066	25.8793	22.3934	22.3179	15.8014	19.6302	19.3577	19.762	18.9517	18.3784	jasmonate zim-domain protein	PF09425(Divergent CCT motif), PF06200(tify domain)						AT1G70700.2	TIFY domain/Divergent CCT motif family protein
Medtr1g032010	chr1	-	11319459	11322155	46.6413	36.9806	39.9468	34.8981	38.4992	34.3359	38.061	31.9054	37.0729	35.4655	38.9424	39.844	translocation protein TolB	PF00930(Dipeptidyl peptidase IV (DPP IV) N-terminal region), PF07676(WD40-like Beta Propeller Repeat)	PTHR11731:SF44(), PTHR11731(PROTEASE FAMILY S9B,C DIPEPTIDYL-PEPTIDASE IV-RELATED)				GO:0006508(biological_process: proteolysis), GO:0016020(cellular_component: membrane)	AT4G01870.1	tolB protein-related
MT4Noble_001645	chr1	-	11336896	11350098	0.028707	0	0.038129	0.087168	0	0.087629	0.047888	0.027178	0.065215	0.057637	0	0.060153
Medtr1g032040	chr1	+	11336962	11338761	0.165711	0.373217	0.116686	0.214925	0.18615	0.257407	0.342932	0.236374	0.393876	0.1488	0.093706	0.457416	plant organelle RNA recognition domain protein	PF11955(Plant organelle RNA recognition domain)						AT3G63090.1	Ubiquitin carboxyl-terminal hydrolase family protein
Medtr1g032050	chr1	+	11340556	11341390	0.221146	0.337828	0.237546	0.390823	0.535942	0.40195	0.48366	0.501287	0.450335	0.495991	0.44098	0.269148	hypothetical protein							AT3G63095.1	Tetratricopeptide repeat (TPR)-like superfamily protein
Medtr1g032070	chr1	-	11350123	11350719	0.102357	0	0	0	0	0	0.06839	0	0	0	0	0	EF hand calcium-binding family protein	PF00036(EF hand)	PTHR10891(EF-HAND CALCIUM-BINDING DOMAIN CONTAINING PROTEIN), PTHR10891:SF39()	KOG0027(Calmodulin and related proteins (EF-Hand superfamily))		K13448(Environmental adaptation: Plant-pathogen interaction [PATH:ko04626]: CML; calcium-binding protein CML)	GO:0005509(molecular_function: calcium ion binding)	AT1G24620.1	EF hand calcium-binding protein family
Medtr1g032100	chr1	+	11357488	11361161	1.30933	1.30558	1.82874	2.6497	1.82483	2.4735	1.90823	1.69769	1.28065	1.58674	1.35205	1.03032	ankyrin repeat plant-like protein	PF00023(Ankyrin repeat)	PTHR24177(FAMILY NOT NAMED), PTHR24177:SF119()	KOG4412(26S proteasome regulatory complex, subunit PSMD10)			GO:0005515(molecular_function: protein binding)	AT2G01680.1	Ankyrin repeat family protein
Medtr1g032110	chr1	-	11362455	11371433	12.9469	14.6054	14.7761	14.0502	12.258	13.6107	14.3208	15.5676	13.9428	14.5284	13.139	15.5108	VAC14-like protein	PF11916(Vacuolar protein 14 C-terminal Fig4p binding), PF02985(HEAT repeat)	PTHR16023(TAX1 BINDING PROTEIN-RELATED)	KOG0212(Uncharacterized conserved protein)			GO:0005515(molecular_function: protein binding)	AT2G01690.2	ARM repeat superfamily protein
Medtr1g032120	chr1	-	11372618	11376568	5.91841	8.80712	6.53655	5.04462	5.70436	7.75948	9.10841	9.46873	7.65149	9.89054	6.83849	8.99563	tRNA guanosine-2'-O-methyltransferase TRM13-like protein	PF05206(Methyltransferase TRM13), PF05253(U11-48K-like CHHC zinc finger), PF11722(CCCH zinc finger in TRM13 protein)	PTHR12998(UNCHARACTERIZED)	KOG2811(Uncharacterized conserved protein)			GO:0008168(molecular_function: methyltransferase activity), GO:0008033(biological_process: tRNA processing)	AT4G01880.1	methyltransferases
Medtr1g032140	chr1	-	11388322	11390525	1.30944	1.45913	0.982165	1.60615	1.73621	1.98178	1.31591	1.15118	1.27463	1.91338	1.59492	0.871769	1-aminocyclopropane-1-carboxylate oxidase-like protein	PF03171(2OG-Fe(II) oxygenase superfamily)	PTHR10209(OXIDOREDUCTASE, 2OG-FE II OXYGENASE FAMILY PROTEIN), PTHR10209:SF55()	KOG0143(Iron/ascorbate family oxidoreductases)			GO:0016491(molecular_function: oxidoreductase activity), GO:0016706(molecular_function: oxidoreductase activity, acting on paired donors, with incorporation or reduction of molecular oxygen, 2-oxoglutarate as one donor, and incorporation of one atom each of oxygen into both donors), GO:0055114(biological_process: oxidation-reduction process)	AT1G03400.1	2-oxoglutarate (2OG) and Fe(II)-dependent oxygenase superfamily protein
Medtr1g032160	chr1	-	11392576	11395858	18.4289	20.6303	12.5757	27.7511	16.8911	21.555	21.7044	21.9989	16.7628	20.0995	18.5154	22.2585	caleosin	PF05042(Caleosin related protein)						AT1G70680.1	Caleosin-related family protein
Medtr1g032190	chr1	-	11401162	11404862	18.7541	22.603	18.5332	23.7698	23.4771	24.7202	21.599	22.7711	18.0791	23.2631	20.6455	26.2994	calcium ion-binding protein	PF05042(Caleosin related protein)						AT1G70670.1	Caleosin-related family protein
MT4Noble_001660	chr1	-	11412068	11415089	0	0	0.014124	0	0	0	0	0	0	0	0	0
Medtr1g032200	chr1	+	11412251	11419506	2.18027	1.98343	2.21822	2.20863	1.93669	2.42791	2.99648	2.95136	2.15258	2.46741	1.41431	2.87014	HIT zinc finger protein		PTHR15555(ZINC FINGER HIT DOMAIN CONTAINING PROTEIN 2 PROTEIN FON -RELATED)	KOG4317(Predicted Zn-finger protein)				AT5G63830.1	HIT-type Zinc finger family protein
Medtr1g032220	chr1	+	11422914	11425890	36.3606	35.432	31.5884	37.8523	35.1497	33.8769	30.9258	29.3317	31.2375	33.206	34.7848	31.8457	1-aminocyclopropane-1-carboxylate oxidase-like protein	PF03171(2OG-Fe(II) oxygenase superfamily)	PTHR10209(OXIDOREDUCTASE, 2OG-FE II OXYGENASE FAMILY PROTEIN), PTHR10209:SF55()	KOG0143(Iron/ascorbate family oxidoreductases)			GO:0016491(molecular_function: oxidoreductase activity), GO:0016706(molecular_function: oxidoreductase activity, acting on paired donors, with incorporation or reduction of molecular oxygen, 2-oxoglutarate as one donor, and incorporation of one atom each of oxygen into both donors), GO:0055114(biological_process: oxidation-reduction process)	AT1G03410.1	2-oxoglutarate (2OG) and Fe(II)-dependent oxygenase superfamily protein
Medtr1g032240	chr1	+	11431636	11432542	0	0	0	0	0.117909	0.13012	0.022104	0	0	0.131169	0	0	1-aminocyclopropane-1-carboxylate oxidase-like protein, putative	PF03171(2OG-Fe(II) oxygenase superfamily)	PTHR10209:SF55(), PTHR10209(OXIDOREDUCTASE, 2OG-FE II OXYGENASE FAMILY PROTEIN)				GO:0016491(molecular_function: oxidoreductase activity), GO:0016706(molecular_function: oxidoreductase activity, acting on paired donors, with incorporation or reduction of molecular oxygen, 2-oxoglutarate as one donor, and incorporation of one atom each of oxygen into both donors), GO:0055114(biological_process: oxidation-reduction process)	AT5G59530.1	2-oxoglutarate (2OG) and Fe(II)-dependent oxygenase superfamily protein
[truncated: 32,275 more rows]

## Sheet: CEP1D1.DESeq2
DESeq2 result for MtCEP1D1p application
Gene ID	baseMean	log2FoldChange	lfcSE	stat	pvalue	padj
Medtr2g008220	34.7381	-26.8211	4.24825	-6.31346	NA	NA
MT4Noble_003344	18.5747	-8.41873	2.44449	-3.44396	0.00057326	0.00646913
Medtr3g089570	10.5174	-8.00349	4.24896	-1.88363	0.0596146	NA
Medtr2g100880	13.2662	-7.9926	1.31241	-6.09004	1.12884e-09	1.25461e-07
Medtr8g096580	16.0459	-7.86544	1.50003	-5.24352	1.57538e-07	8.72712e-06
[truncated: 57,666 more rows]

## Sheet: CEP1D2.DESeq2
DESeq2 result for MtCEP1D2p application
[truncated: 57,672 more rows]

## Sheet: ATCEP1.DESeq2
DESeq2 result for AtCEP1p application
[truncated: 57,672 more rows]

[truncated: 3 more sheets: CEP1D1_DEGs, CEP1D2_DEGs, AtCEP1_DEGs]
