# Supplementary material for: Application of Synthetic Peptide CEP1 Increases Nutrient Uptake Rates Along Plant Roots
Source: Front Plant Sci. 2022 Jan 3;12:793145. doi: 10.3389/fpls.2021.793145 (PMC8763272; doi:10.3389/fpls.2021.793145)
Supplement: Supplementary Table 4 — Transcription factors and kinases in top 15% upregulated genes induced by CEP1 peptide domains, primer sequences and nutrient media composition. [file Table_4.xlsx]

## Sheet: Fig.4D
Transcription factors and Kinases in top15% upregulated genes induced by CEP1 peptide variants .(log2FC>2, p-value<0.05)
CEP1D1	Transcription Factors								Kinases
Gene ID	baseMean	log2FoldChange	lfcSE	stat	pvalue	padj	Description	Gene ID	baseMean	log2FoldChange	lfcSE	stat	pvalue	padj	Description
Medtr6g015975	4.68088	6.33844	1.7416	3.63943	0.000273243	NA	MADS-box transcription factor	Medtr8g461270	6.12166	5.46993	1.55983	3.50675	0.000453613	NA	cyclin-dependent kinase
Medtr4g134870	3.61897	3.56336	1.45454	2.44982	0.014293	NA	AP2 domain class transcription factor	MT4Noble_051661	3.07013	4.63815	1.7866	2.59608	0.00942942	NA	LRR receptor-like kinase family protein | PF00560 Leucine Rich Repeat
Medtr8g077380	2.38349	3.377	1.71039	1.9744	0.0483365	NA	MYB family transcription factor	Medtr4g132040	1.49071	4.63355	2.26386	2.04674	0.0406835	NA	calcium-dependent kinase
Medtr8g077420	25.1163	2.91185	0.591477	4.92301	8.52223e-07	3.60911e-05	MYB family transcription factor	Medtr7g056617	3.45893	4.62579	2.1344	2.16725	0.0302156	NA	G-type lectin S-receptor-like Serine/Threonine-kinase
Medtr6g004250	8.7134	2.53533	0.945844	2.6805	0.00735129	NA	transcription factor radialis-like protein	Medtr2g019170	2.84087	4.26785	1.54921	2.75485	0.00587186	NA	LRR receptor-like kinase
Medtr8g023840	10.9055	2.37836	0.845212	2.81392	0.00489409	NA	NAC transcription factor-like protein	Medtr5g067310	3.66712	3.39002	1.62358	2.08799	0.0367991	NA	receptor kinase
Medtr8g027345	169.046	2.377	0.408975	5.81209	6.16972e-09	5.32466e-07	myb transcription factor	Medtr1g048360	3.28711	3.35502	1.63242	2.05524	0.0398554	NA	lectin receptor kinase
Medtr4g088900	68.6972	2.09473	0.81979	2.55521	0.0106125	0.0569331	heat shock transcription factor	Medtr5g024420	5.57902	3.28321	1.43419	2.28924	0.0220656	NA	LRR kinase family protein, putative
								Medtr8g068540	7.78815	2.89	1.15424	2.50381	0.0122864	NA	LRR receptor-like kinase family protein
								Medtr8g469670	5.54862	2.50801	1.18677	2.11331	0.0345741	NA	LRR receptor-like kinase
CEP1D2
Gene ID	baseMean	log2FoldChange	lfcSE	stat	pvalue	padj	Description	Gene ID	baseMean	log2FoldChange	lfcSE	stat	pvalue	padj	Description
Medtr0008s0470	4.54194	6.441	1.95386	3.29656	0.000978776	NA	myb-related transcription factor	Medtr8g461270	6.12166	5.81788	1.55878	3.73232	0.000189726	NA	cyclin-dependent kinase
Medtr6g015975	4.68088	4.8721	1.77202	2.74946	0.00596939	NA	MADS-box transcription factor	Medtr7g056617	3.45893	5.11463	2.12993	2.40131	0.0163364	NA	G-type lectin S-receptor-like Serine/Threonine-kinase
Medtr4g109830	2.49675	4.72527	2.36428	1.9986	0.0456512	NA	MADS-box transcription factor	Medtr2g019170	2.84087	4.87645	1.53711	3.17247	0.00151148	NA	LRR receptor-like kinase
Medtr8g077380	2.38349	4.26545	1.67537	2.54598	0.0108971	NA	MYB family transcription factor	MT4Noble_051661	3.07013	4.87196	1.78821	2.7245	0.00643996	NA	LRR receptor-like kinase family protein | PF00560 Leucine Rich Repeat
Medtr8g006815	12.3827	3.55536	0.840509	4.23002	2.33675e-05	0.000733342	AP2 domain class transcription factor	Medtr3g007650	2.1952	4.74098	2.12454	2.23153	0.0256462	NA	S-locus lectin kinase family protein
Medtr1g086530	17.0617	3.41542	1.69749	2.01205	0.0442151	0.187997	myb transcription factor	Medtr3g011630	2.23918	4.6805	2.0693	2.26187	0.0237053	NA	tyrosine kinase family protein
Medtr6g004250	8.7134	2.96527	0.942566	3.14596	0.00165543	NA	transcription factor radialis-like protein	Medtr7g056680	2.41511	4.4813	2.17661	2.05885	0.0395089	NA	G-type lectin S-receptor-like Serine/Threonine-kinase
Medtr4g086160	13.5392	2.94917	1.01914	2.89378	0.00380637	0.0356011	AP2/ERF domain transcription factor	Medtr7g015280	1.53608	3.91101	1.97485	1.98041	0.0476579	NA	receptor-like kinase feronia-like protein
Medtr2g097390	4.84345	2.54707	1.24674	2.04298	0.0410544	NA	GRAS family transcription factor	Medtr8g014930	8.62952	2.59221	1.17461	2.20688	0.0273227	NA	LRR receptor-like kinase
Medtr8g023840	10.9055	2.43257	0.849881	2.86225	0.0042065	NA	NAC transcription factor-like protein
Medtr7g096930	84.1693	2.10784	0.332552	6.33836	2.32219e-10	3.83396e-08	myb transcription factor
Medtr3g090860	90.797	2.03588	0.45999	4.42592	9.60332e-06	0.000346206	WRKY family transcription factor
AtCEP1
GeneID	baseMean	log2FoldChange	lfcSE	stat	pvalue	padj	Description	GeneID	baseMean	log2FoldChange	lfcSE	stat	pvalue	padj	Description
Medtr8g077380	2.38349	4.72939	1.65618	2.8556	0.0042956	0.10461	MYB family transcription factor	Medtr8g461270	6.12166	5.40571	1.56706	3.44958	0.000561464	0.0228297	cyclin-dependent kinase
Medtr6g004250	8.7134	2.80698	0.946201	2.96658	0.00301131	0.0812962	transcription factor radialis-like protein	Medtr7g056617	3.45893	4.42129	2.1484	2.05794	0.0395955	0.414908	G-type lectin S-receptor-like Serine/Threonine-kinase
Medtr8g077420	25.1163	2.80638	0.595618	4.71171	2.45644e-06	0.000252413	MYB family transcription factor	Medtr2g019170	2.84087	4.20192	1.5658	2.68356	0.00728436	0.152179	LRR receptor-like kinase
Medtr2g097390	4.84345	2.79765	1.24004	2.25609	0.0240651	0.323852	GRAS family transcription factor	MT4Noble_051661	3.07013	4.18068	1.81394	2.30475	0.0211807	0.301084	LRR receptor-like kinase family protein | PF00560 Leucine Rich Repeat
Medtr8g006815	12.3827	2.64164	0.85425	3.09235	0.00198576	0.0598233	AP2 domain class transcription factor	Medtr1g104555	20.3247	2.26408	0.600466	3.77054	0.000162892	0.00824129	lectin kinase family protein
Medtr4g086160	13.5392	2.35477	1.02597	2.29516	0.0217241	0.305965	AP2/ERF domain transcription factor
Medtr8g023840	10.9055	2.25534	0.853837	2.64141	0.0082561	0.164026	NAC transcription factor-like protein
Transcription factors and Kinases in top15% downregulated genes induced by CEP1 peptide variants .(log2FC>2, p-value<0.05)
CEP1D1	Transcription Factors								Kinases
Gene ID	baseMean	log2FoldChange	lfcSE	stat	pvalue	padj	Description		Gene ID	baseMean	log2FoldChange	lfcSE	stat	pvalue	padj	Description
Medtr5g079710	2.29161	-4.74648	2.31493	-2.05038	0.0403276	NA	ovate transcriptional repressor		Medtr7g072860	2.16915	-4.90262	2.00359	-2.44691	0.0144085	NA	WNK kinase
Medtr0251s0050	3.90855	-3.42004	1.6755	-2.0412	0.0412308	NA	myb-related transcription factor		Medtr8g469720	2.3964	-4.82428	2.02064	-2.3875	0.0169632	NA	LRR receptor-like kinase family protein
									Medtr7g058850	3.55178	-4.51204	1.56885	-2.87602	0.00402727	NA	Serine/Threonine kinase, plant-type protein, putative
									Medtr2g088930	2.42652	-3.99074	1.94609	-2.05065	0.040301	NA	cysteine-rich RLK (receptor-like kinase) protein
									Medtr8g011410	4.39255	-3.31535	1.43131	-2.3163	0.020542	NA	cysteine-rich RLK (receptor-like kinase) protein
									Medtr8g015040	12.7656	-2.41419	1.10395	-2.18686	0.0287528	0.114604	LRR receptor-like kinase plant
									Medtr5g040340	12.8618	-2.20248	0.681104	-3.23369	0.00122202	0.0114767	phytochrome kinase substrate protein, putative
									Medtr7g015510	15.1659	-2.07702	0.680702	-3.05128	0.00227864	0.0181083	feronia receptor-like kinase
									Medtr1g027950	9.98084	-2.04298	0.618303	-3.30418	0.000952547	NA	wall-associated receptor kinase galacturonan-binding protein
CEP1D2
Gene ID	baseMean	log2FoldChange	lfcSE	stat	pvalue	padj	Description		Gene ID	baseMean	log2FoldChange	lfcSE	stat	pvalue	padj	Description
Medtr1g099600	4.21346	-5.31433	1.73174	-3.06878	0.00214933	NA	WRKY family transcription factor		Medtr8g469720	2.3964	-4.53329	2.02064	-2.24349	0.024865	NA	LRR receptor-like kinase family protein
Medtr1g018810	8.70007	-3.47183	1.17399	-2.95728	0.00310362	NA	transcription factor-like protein		Medtr3g048440	3.0788	-4.42459	2.0866	-2.12047	0.033966	NA	LRR receptor-like kinase
									Medtr7g022050	1.94369	-4.41612	2.07251	-2.1308	0.0331053	NA	tyrosine kinase family protein
									Medtr0073s0020	1.73234	-4.32405	2.12979	-2.03028	0.0423284	NA	leucine-rich receptor-like kinase family protein
									Medtr3g031640	3.10612	-3.29071	1.61367	-2.03928	0.0414226	NA	Serine/Threonine kinase, plant-type protein
									Medtr1g027950	9.98084	-2.35586	0.668387	-3.5247	0.000423966	NA	wall-associated receptor kinase galacturonan-binding protein
AtCEP1
GeneID	baseMean	log2FoldChange	lfcSE	stat	pvalue	padj	Description		GeneID	baseMean	log2FoldChange	lfcSE	stat	pvalue	padj	Description
Medtr7g090410	4.03979	-5.28114	1.75517	-3.0089	0.00262194	0.0736338	transcription factor, putative		Medtr1g076730	3.26719	-5.05758	2.14349	-2.35951	0.0182991	0.277534	pantothenate kinase
Medtr1g111310	4.91546	-4.98635	1.56347	-3.18929	0.00142621	0.0462792	BZIP family transcription factor		Medtr0087s0020	2.93096	-4.84445	1.6078	-3.01308	0.00258607	0.0729355	LRR receptor-like kinase family protein
Medtr1g013790	3.46969	-4.26493	2.12347	-2.00848	0.0445928	0.442121	WRKY family transcription factor		Medtr2g040150	6.07853	-4.78617	1.54957	-3.0887	0.00201034	0.060358	AGC kinase
Medtr4g082345	1.7612	-4.1921	1.7763	-2.36002	0.018274	NA	AP2/ERF domain transcription factor		Medtr6g007690	2.10127	-4.67957	2.31034	-2.02549	0.0428171	NA	Serine/Threonine kinase family protein
									Medtr3g088760	2.52401	-4.62419	1.81485	-2.54798	0.0108349	0.19567	wall-associated receptor kinase-like protein
									Medtr1g105835	2.94933	-3.47763	1.71994	-2.02195	0.0431818	0.435945	receptor-like kinase
									Medtr5g008860	3.42904	-3.28171	1.55328	-2.11276	0.0346215	0.390575	cyclin-dependent kinase
									Medtr8g041690	7.18605	-2.24483	0.924975	-2.42691	0.0152282	0.246168	cysteine-rich receptor-like kinase

## Sheet: Primers
qMtCEP1	TCGCTCTTTTTCTTGCCCTAAT
qMtCEP`	AATGAGCCTTGCATGAGATTGA
qPTB_F	CGCCTTGTCAGCATTGATGTC
qPTB_R	TGAACCAGTGCCTGGAATCCT
qUBQ_F	GCAGATAGACACGCTGGGA
qUBQ_R	AACTCTTGGGCAGGCAATAA

## Sheet: Nutrient Media
	Full	Stock	Final Concentration (μM)	B&D Full Nutrient (15 L)	Final Concentration (μM)	Modified B&D Full Nutrient (15 L)	1/40x N Final Concentration (μM)	Volume for 15 L	1/100x P Final Concentration (μM)	Volume for 15 L	0 S Final Concentration (μM)	Volume for 15 L
1	Fe - Citrate	10 mM	10	15 ml	10	15 ml	10	15 ml	10	15 ml	10	15 ml
2	KNO3	1 M	4000	60 ml	0	0	0	0	0	0	0	0
3	Ca(NO3)2	1 M	0	0	2000	30 ml	50	1.5 ml	1000	30 ml	1000	30 ml
4	NH4NO3	2 M	2000	15 ml	2000	15 ml	50	.375 ml	2000	15 ml	2000	15 ml
5	KH2PO4	.5 M	500	15 ml	600	18 ml	600	18 ml	6	.15 ml	600	18 ml
6	MgSO4	.25 M	250	15 ml	250	15 ml	250	15 ml	250	15 ml	0
7	K2SO4	.25 M	250	15 ml	250	15 ml	250	15 ml	250	15 ml	0
8	CaCl2	1 M	1000	15 ml	250	3.75 ml	900	13.5 ml	0		0
9	MgCl2	.25 M	0	15 ml	0		0		0		250	15 ml
10	CaSO4	.25 M	0	0	0		0		0		0
11	KCl	2 M	0	0	1500	11.25 ml	1500	11.25 ml	2000	15 ml	2000	15 ml
12	Micronutrients		1x	1.5 ml	1x	1.5 ml	1x	1.5 ml	1x		1x	1.5 ml
	pH 6.8 with NaOH
Micronutrients Recipe
	Chemical			Conc. (mM)
	H3BO3			149.9
	MnSO4			39.1
	ZnSO4 · 7 H20			2.5
	CuSO4 · 5 H20			1.5
	NiCl2			2
	HMoO4			0.7
	CoCl2			0.1
	Na2Fe-EDTA			250
