# Supplementary material for: Application of Synthetic Peptide CEP1 Increases Nutrient Uptake Rates Along Plant Roots
Source: Front Plant Sci. 2022 Jan 3;12:793145. doi: 10.3389/fpls.2021.793145 (PMC8763272; doi:10.3389/fpls.2021.793145)
Supplement: Supplementary Table 5 — Table showing RNAseq read statistics for peptide treatments presented in this manuscript. [file Table_5.xlsx]

## Sheet: Sheet1
CEP1 RNA-seq read statistics
Sample	Raw read pairs	Trimmed pairs	% Retained	Mapped pairs	% Mapped	Coverage (X)	Multi-mapped pairs	% multi-mapped
AtCEP1_1	34646264	18885962	0.545108	17913334	0.9485	76.5171	1272365	0.0710289
AtCEP1_2	37482182	20996859	0.560182	20047800	0.9548	85.6345	1305704	0.0651295
AtCEP1_3	23384359	15040826	0.6432	14312850	0.9516	61.1376	924107	0.0645648
CEP1_1	39377611	23374500	0.593599	22296935	0.9539	95.2417	1406833	0.0630954
CEP1_2	31032413	17348631	0.559049	16359759	0.943	69.881	1048400	0.0640841
CEP1_3	38132835	20733634	0.543721	19813060	0.9556	84.6318	1190412	0.0600822
CEP1D1_1	36632130	19260190	0.525773	18480152	0.9595	78.9383	1498669	0.0810961
CEP1D1_2	35261564	22190564	0.629313	21012245	0.9469	89.7541	1216277	0.0578842
CEP1D1_3	30241420	18529472	0.612718	17678969	0.9541	75.516	1066678	0.060336
CEP1D2_1	31917268	17821872	0.558377	17010976	0.9545	72.6626	1028922	0.0604858
CEP1D2_2	28647829	17079213	0.596178	16189386	0.9479	69.1532	1055456	0.0651943
CEP1D2_3	33886691	16388141	0.483616	15165585	0.9254	64.78	904776	0.0596598
Supplementary Table 5: Table showing RNAseq read statistics for peptide treatments presented in this manuscript.
